# Supplementary material for: RNA-seq analysis identified glucose-responsive genes and YqfO as a global regulator in Bacillus subtilis
Source: BMC Res Notes. 2021 Dec 14;14:450. doi: 10.1186/s13104-021-05869-1 (PMC8670212; doi:10.1186/s13104-021-05869-1)
Supplement: Supplementary file 2 — Additional file 2: Table S1. a Glucose-regulated genes (high threshold). b Glucose-regulated genes (low threshold). Table S2. YqfO-regulated genes. Table S3. CshA-regulated genes. Table S4. YlxR-regulated genes. Table S5. cshA/ylxR/yqfO-regulated genes. [file 13104_2021_5869_MOESM2_ESM.xlsx]

## Sheet: S1a. Glc-regulated genes
Table S1a Glucose-regulated genes I (high threshold).
locus_tag	gene	Product	functional category	TPM - Glucose	TPM + Glucose	Raw read count - Glucose	Raw read count + Glucose	log2 Fold change	q-value
BSU11230	carA	arginine-specific carbamoyl-phosphate synthetase (small subunit)	16.2: Construct biomass (Anabolism)	2746.3	0.311692	10264	1	-10.2154	0
BSU11250	argF	ornithine carbamoyltransferase	16.2: Construct biomass (Anabolism)	5069.22	3.4481	17126	10	-9.86236	0
BSU11240	carB	arginine-specific carbamoyl-phosphate synthetase (large subunit)	16.2: Construct biomass (Anabolism)	3438.26	2.14043	37425	20	-9.69852	0
BSU11220	argD	N-acetylornithine aminotransferase	16.2: Construct biomass (Anabolism)	2030.31	0.857558	8274	3	-9.47412	0
BSU06900	cotJB	component of the inner spore coat	16.5: Explore, 16.13: Shape, 16.8: Protect	1248.56	0	1160	0	-9.28836	1.2967e-253
BSU29440	argH	argininosuccinate lyase	16.2: Construct biomass (Anabolism)	4387.19	5.25424	21399	22	-9.24091	0
BSU29450	argG	argininosuccinate synthase	16.2: Construct biomass (Anabolism)	2932.29	3.55052	12507	13	-9.04617	0
BSU08970	prkA	serine protein kinase	16.3: Control	2247.17	2.26963	14994	13	-9.04106	0
BSU06910	cotJC	component of the inner spore coat	16.5: Explore, 16.8: Protect	1294.65	0.580732	2597	1	-8.9728	0
BSU29430	ytzD	hypothetical protein		978.758	0	465	0	-8.93775	1.63709e-102
BSU36550	spoIIQ	forespore protein required for alternative engulfment	16.6: Maintain, 16.13: Shape, 16.8: Protect	6021.97	14.3752	18056	37	-8.52306	0
BSU11200	argJ	ornithine acetyltransferase; amino-acid acetyltransferase	16.2: Construct biomass (Anabolism)	1034.92	1.08441	4447	4	-8.3931	0
BSU22800	spoIVA	morphogenetic stage IV sporulation protein	16.5: Explore	4885.98	14.3239	25431	64	-8.2261	0
BSU24360	spoIIIAH	stage III sporulation ratchet engulfment protein	16.5: Explore	1766.35	4.03065	4084	8	-8.19587	0
BSU18260	yngJ	acyl-CoA dehydrogenase, short-chain specific	16.11: Scavenge (Catabolism)	668.996	0.289604	2691	1	-8.19506	0
BSU27430	glnQ	glutamine ABC transporter (ATP-binding protein)	16.1: Circulate	583.903	0	1498	0	-8.19452	0
BSU27440	glnH	glutamine ABC transporter (glutamine-binding lipoprotein)	16.1: Circulate	873.554	1.20809	2527	3	-8.09234	0
BSU11210	argB	N-acetylglutamate 5-phosphotransferase (acetylglutamate kinase)		992.533	1.70408	2714	4	-8.06876	0
BSU11190	argC	N-acetylglutamate gamma-semialdehyde dehydrogenase	16.2: Construct biomass (Anabolism)	782.112	0.956698	2857	3	-8.05093	0
BSU27840	safA	morphogenetic protein associated with SpoVID	16.13: Shape, 16.8: Protect	3619.81	13.3658	14828	47	-7.88084	0
BSU18250	yngI	putative acetoacetyl-CoA synthetase	16.11: Scavenge (Catabolism)	604.649	0.60185	3511	3	-7.86518	0
BSU18240	yngHA	biotin carboxylase/methylcrotonoyl-CoA carboxylase subunit	16.11: Scavenge (Catabolism)	442.942	0	2081	0	-7.79747	0
BSU00160	yaaH	spore peptidoglycan hydrolase	16.8: Protect, 16.13: Shape	890.974	2.06241	4026	8	-7.78014	0
BSU28380	gerM	germination (cortex hydrolysis) and sporulation (stage II, multiple polar septa) lytic enzyme	16.5: Explore	1186.69	3.60782	4598	12	-7.72772	0
BSU19690	kamA	lysine 2,3-aminomutase	16.8: Protect, 16.11: Scavenge (Catabolism)	616.273	0.935077	3071	4	-7.7187	0
BSU37620	rsfA	prespore-specific regulatory gene	16.3: Control	1124.92	3.40816	3076	8	-7.70303	0
BSU33120	liaH	modulator of liaIHGFSR (yvqIHGFEC) operon expression	16.3: Control	2389.76	10.2528	5702	21	-7.60882	0
BSU18239	yngHB	acyl-CoA carboxylase; biotinylated subunit	16.11: Scavenge (Catabolism)	372.474	0	291	0	-7.54872	1.19026e-64
BSU19689	yokU	conserved hypothetical protein	18: Unknown function	809.691	2.37288	795	2	-7.5362	1.64779e-172
BSU38080	ywcI	hypothetical protein		4183.56	21.8493	4461	20	-7.45533	0
BSU24380	spoIIIAF	stage III sporulation protein	16.5: Explore	535.823	1.06608	1171	2	-7.45459	3.02818e-254
BSU14810	ylaK	putative phosphate starvation inducible protein	16.6: Maintain	384.219	0.249073	1797	1	-7.42395	0
BSU10300	aprE	serine alkaline protease (subtilisin E)	16.11: Scavenge (Catabolism)	3898.34	21.3746	15722	74	-7.38251	0
BSU09830	yhaX	putative hydrolase		2046.12	10.3085	6243	27	-7.3785	0
BSU18230	yngG	putative hydroxymethylglutaryl-CoA lyase		329.621	0	1044	0	-7.37339	2.13559e-228
BSU24370	spoIIIAG	stage III sporulation engulfment assembly protein	16.5: Explore	476.475	0.959471	1157	2	-7.33696	3.34376e-251
BSU25600	comER	putative pyrroline-5'-carboxylate reductase	16.11: Scavenge (Catabolism)	761.205	2.81888	2202	7	-7.30723	0
BSU14250	yknT	hypothetical protein		367.402	0.342668	1249	1	-7.3009	4.46282e-272
BSU39360	hutU	urocanase	16.11: Scavenge (Catabolism)	778.987	2.99292	4548	15	-7.28927	0
BSU24140	mmgD	2-methylcitrate synthase/citrate synthase III	16.11: Scavenge (Catabolism)	301.677	0	1188	0	-7.2464	1.0633e-259
BSU29630	refZ	regulator of FtsZ	16.3: Control	2623.89	15.3838	5762	29	-7.23892	0
BSU31730	yuzC	inner spore coat protein	16.5: Explore	432.009	0.897066	561	1	-7.22699	1.65023e-122
BSU37920	gerQ	inner spore coat protein	16.13: Shape, 16.8: Protect	2180.61	12.7314	4190	21	-7.21101	0
BSU19710	yodQ	putative deacylase	16.2: Construct biomass (Anabolism)	368.47	0.504985	1700	2	-7.20841	0
BSU24430	spoIIIAA	ATP-binding stage III sporulation protein	16.5: Explore	290.921	0	946	0	-7.19437	4.2917e-207
BSU12320	yjmC	putative oxidoreductase	16.11: Scavenge (Catabolism)	337.12	0.326447	1203	1	-7.18752	4.44557e-262
BSU29500	ytfJ	conserved hypothetical protein		704.158	2.90366	1130	4	-7.16999	1.37857e-243
BSU33130	liaI	permease	16.8: Protect, 16.1: Circulate	1531.16	8.68812	2053	10	-7.16436	0
BSU06890	cotJA	component of the inner spore coat	16.8: Protect, 16.5: Explore, 16.13: Shape	847.902	3.98816	743	3	-7.14904	2.46887e-160
BSU35960	rbsB	ribose ABC transporter (ribose-binding lipoprotein)	16.1: Circulate	984.64	5.04819	3181	14	-7.12913	0
BSU08070	acoB	acetoin dehydrogenase E1 component (TPP-dependent beta subunit)	16.11: Scavenge (Catabolism)	275.595	0	998	0	-7.11684	2.13429e-218
BSU36420	spoIIID	transcriptional regulator	16.3: Control	1235.37	7.04292	1226	6	-7.09627	1.0291e-262
BSU19700	kamB	epsilon-amino-beta-lysine acetyl transferase	16.8: Protect, 16.11: Scavenge (Catabolism)	482.516	1.59912	1406	4	-7.07276	1.41265e-303
BSU01570	ybaN	polysaccharide deacetylase involved in sporulation	16.13: Shape, 16.8: Protect	325.386	0.432702	876	1	-7.07229	5.39985e-191
BSU24160	mmgB	3-hydroxybutyryl-CoA dehydrogenase	16.11: Scavenge (Catabolism)	265.738	0	808	0	-7.06468	4.31702e-177
BSU19270	yozN	conserved hypothetical protein		430.539	1.25385	400	1	-7.05454	1.71097e-87
BSU39390	hutM	histidine permease	16.1: Circulate	719.145	3.47707	3614	15	-7.04074	0
BSU12340	uxuA	D-mannonate dehydratase	16.11: Scavenge (Catabolism)	261.002	0	992	0	-7.03893	4.28629e-217
BSU27980	spoIVFA	regulator of SpoIVFB (stage IV sporulation)	16.5: Explore, 16.3: Control	530.781	2.08187	1485	5	-7.02817	0
BSU38990	atoA	acetoacetyl CoA-transferase (subunit A)	16.11: Scavenge (Catabolism)	256.81	0	648	0	-7.01575	2.63259e-142
BSU35940	rbsA	ribose ABC transporter (ATP-binding protein)	16.1: Circulate	737.232	3.7971	3845	17	-6.99455	0
BSU11510	yjbE	putative transporter component	16.1: Circulate, 16.8: Protect	253.015	0	585	0	-6.99444	1.31045e-128
BSU38240	ywcA	putative acetate Na+-dependent symporter	16.1: Circulate	358.972	0.85867	1948	4	-6.9804	0
BSU28100	ysxE	spore coat protein	16.5: Explore, 16.8: Protect	1390.31	9.03361	5020	28	-6.97943	0
BSU09400	spoVR	involved in spore cortex synthesis (stage V sporulation)	16.13: Shape	516.004	2.11738	2555	9	-6.97509	0
BSU18210	yngE	putative methylcrotonoyl-CoA carboxylase	16.11: Scavenge (Catabolism)	326.335	0.646518	1764	3	-6.95493	0
BSU38980	atoB	acetoacetyl CoA-transferase (subunit B)	16.11: Scavenge (Catabolism)	494.981	2.0339	1134	4	-6.94487	1.86515e-244
BSU39060	citH	secondary transporter of divalent metal ions/citrate complexes	16.1: Circulate	355.139	1.03362	1601	4	-6.8793	0
BSU28110	spoVID	morphogenetic spore protein (stage VI sporulation)	16.13: Shape, 16.5: Explore	2008.82	15.1333	12216	79	-6.87484	0
BSU35950	rbsC	ribose ABC transporter (permease)	16.1: Circulate	671.534	3.75768	2290	11	-6.87012	0
BSU40950	yyaC	conserved hypothetical protein		473.133	2.14251	1029	4	-6.84168	1.24342e-221
BSU19730	yodS	putative aminoacyloate CoA-transferase	16.11: Scavenge (Catabolism)	227.325	0	552	0	-6.84125	1.9699e-121
BSU19330	sodF	superoxide dismutase	16.8: Protect	314.721	0.782547	937	2	-6.83066	2.22281e-203
BSU36430	usd	putative factor required for translation of spoIIID	16.3: Control	225.277	0	88	0	-6.82831	2.08518e-20
BSU11549	yizD	conserved hypothetical protein		223.265	0	132	0	-6.81548	5.13268e-30
BSU19720	yodR	putative acyloate-acetoacetate CoA-transferase	16.11: Scavenge (Catabolism)	218.982	0	504	0	-6.78779	5.41267e-111
BSU38070	sacT	transcriptional antiterminator	16.3: Control	4569.06	39.4353	13362	99	-6.78552	0
BSU24150	mmgC	short chain acyl-CoA dehydrogenase	16.11: Scavenge (Catabolism)	249.509	0.290366	1001	1	-6.77889	3.61066e-218
BSU08090	acoL	acetoin dehydrogenase E3 component (dihydrolipoamide dehydrogenase)	16.11: Scavenge (Catabolism)	503.515	2.64429	2440	11	-6.76615	0
BSU23480	dacF	D-alanyl-D-alanine carboxypeptidase (penicilin binding protein)	16.5: Explore, 16.13: Shape, 16.8: Protect	331.029	1.13168	1363	4	-6.73257	3.13122e-294
BSU23980	artP	High affinity arginine ABC transporter binding lipoprotein	16.1: Circulate	989.365	7.32721	2674	17	-6.73183	0
BSU27450	glnM	glutamine ABC transporter (permease)	16.1: Circulate	209.952	0	481	0	-6.72759	5.42837e-106
BSU39370	hutI	imidazolone-5-propionate hydrolase	16.11: Scavenge (Catabolism)	985.791	7.32108	4392	28	-6.72757	0
BSU39350	hutH	histidine ammonia-lyase (histidase)	16.11: Scavenge (Catabolism)	553.052	3.25164	2972	15	-6.72371	0
BSU00640	spoIIE	SpoIIAA-phosphate serine phosphatase	16.13: Shape, 16.3: Control	616.7	3.99779	5391	30	-6.68866	0
BSU12330	yjmD	putative oxidoreductase	16.11: Scavenge (Catabolism)	336.808	1.29811	1209	4	-6.68269	9.32894e-261
BSU23170	spmB	spore maturation protein	16.8: Protect, 16.13: Shape, 16.5: Explore	386.282	1.84926	730	3	-6.65638	1.65523e-157
BSU24170	mmgA	degradative acetoacetyl-CoA thiolase	16.11: Scavenge (Catabolism)	198.332	0	825	0	-6.64625	8.71503e-181
BSU24130	mmgE	2-methylcitrate dehydratase	16.11: Scavenge (Catabolism)	571.716	3.7324	2855	16	-6.64505	0
BSU08080	acoC	acetoin dehydrogenase E2 component (dihydrolipoamide acetyltransferase)	16.11: Scavenge (Catabolism)	390.981	1.93577	1647	7	-6.64167	0
BSU08060	acoA	acetoin dehydrogenase E1 component (TPP-dependent alpha subunit)	16.11: Scavenge (Catabolism)	285.29	0.99107	1006	3	-6.5857	1.66552e-217
BSU18220	yngF	putative Methylglutaconyl-CoA hydratase	16.11: Scavenge (Catabolism)	223.187	0.422755	615	1	-6.53833	2.97458e-134
BSU39380	hutG	formiminoglutamate hydrolase	16.11: Scavenge (Catabolism)	918.77	7.93062	3104	23	-6.53481	0
BSU12350	uxuB	fructuronate reductase	16.11: Scavenge (Catabolism)	216.597	0.395481	638	1	-6.51181	2.98329e-139
BSU15650	yloB	P-type calcium transport ATPase	16.1: Circulate	370.582	2.10524	3486	17	-6.50395	0
BSU38970	yxjF	putative dehydrogenase	16.11: Scavenge (Catabolism)	408.979	2.56603	1114	6	-6.49198	2.25028e-238
BSU27850	nadA	quinolinate synthetase	16.10: Respire	444.843	2.99022	1733	10	-6.48452	0
BSU27460	glnP	glutamine ABC transporter (permease)	16.1: Circulate	219.712	0.503832	508	1	-6.46841	5.53174e-111
BSU22280	yppD	conserved hypothetical protein		273.76	1.3456	237	1	-6.365	5.13618e-52
BSU08980	yhbH	factor involved in shape determination (sporulation)	16.13: Shape	754.856	7.58055	3132	27	-6.30377	0
BSU23970	artQ	High affinity arginine ABC transporter (permease)	16.1: Circulate	390.068	3.00925	906	6	-6.29037	3.61843e-193
BSU23960	artR	High affinity arginine ABC transporter (ATP-binding protein)	16.1: Circulate	1390.91	16.0244	3539	35	-6.27201	0
BSU32280	yutG	putative phosphatidylglycerophosphatase A	16.11: Scavenge (Catabolism), 16.8: Protect, 16.6: Maintain	407.233	3.30357	718	5	-6.26982	3.59394e-153
BSU12360	exuT	hexuronate transporter	16.1: Circulate	190.557	0.521698	851	2	-6.25474	1.10859e-184
BSU23180	spmA	spore maturation protein	16.8: Protect, 16.5: Explore	236.075	1.12019	491	2	-6.25364	2.05305e-106
BSU06950	yesM	two-component sensor histidine kinase [YesN]	16.12: Sense, 16.3: Control	235.649	1.14539	1438	6	-6.23945	0
BSU27970	spoIVFB	membrane metalloprotease	16.5: Explore	259.902	1.52719	793	4	-6.21437	2.46271e-170
BSU11040	yitM	conserved hypothetical protein		513.909	5.09257	1058	9	-6.18466	1.26053e-223
BSU00240	csfB	forespore-specific anti-sigma factor	16.5: Explore	389.075	3.39505	267	2	-6.17966	1.11176e-57
BSU28810	abnA	arabinan-endo 1,5-alpha-L-arabinase	16.11: Scavenge (Catabolism)	192.068	0.681106	657	2	-6.17759	1.65673e-142
BSU29160	ytvI	putative permease	16.1: Circulate	207.006	0.889832	813	3	-6.17641	1.50056e-175
BSU37030	racA	chromosome-anchoring protein RacA	16.13: Shape, 16.2: Construct biomass (Anabolism)	4888.5	67.3963	9548	113	-6.13898	0
BSU29020	gapB	glyceraldehyde-3-phosphate dehydrogenase	16.2: Construct biomass (Anabolism)	366.93	3.23575	1321	10	-6.13881	6.50505e-280
BSU15030	ylbJ	putative factor required for spore cortex formation	16.13: Shape, 16.8: Protect, 16.5: Explore	131.309	0	567	0	-6.05863	1.07753e-124
BSU08500	yfhE	hypothetical protein		130.558	0	51	0	-6.05048	2.50347e-12
BSU24420	spoIIIAB	stage III sporulation protein	16.5: Explore	208.161	1.28301	378	2	-6.00033	7.76411e-82
BSU09780	yheC	spore coat associated protein, similar to YheD	16.8: Protect	299.769	2.72817	1152	9	-5.99602	4.7316e-244
BSU11730	cotO	spore outer coat protein	16.5: Explore, 16.13: Shape	1911.4	28.0687	4601	58	-5.99173	0
BSU06940	yesL	putative permease	16.1: Circulate	291.823	2.62712	647	5	-5.98869	9.68385e-138
BSU15090	gerR	DNA-binding regulator	16.5: Explore, 16.13: Shape	1677.59	24.4566	3436	43	-5.98834	0
BSU12110	yjfA	conserved hypothetical protein		386.667	4.19009	645	6	-5.97243	1.87683e-136
BSU39000	yxjC	putative permease	16.1: Circulate	167.209	0.699825	835	3	-5.9698	2.48735e-180
BSU06960	yesN	two-component response regulator [YesM]	16.3: Control	176.346	0.897066	687	3	-5.94394	3.69239e-148
BSU19280	yocN	conserved hypothetical protein		988.473	14.146	814	10	-5.93887	8.90352e-170
BSU04630	ydcC	putative lipoprotein	16.13: Shape, 16.5: Explore	1052.52	15.2978	3767	47	-5.92986	0
BSU24410	spoIIIAC	stage III sporulation protein	16.5: Explore	116.682	0	85	0	-5.89096	9.4514e-20
BSU12050	yjdH	hypothetical protein		360.935	4.17951	503	5	-5.87607	1.91568e-106
BSU17320	ymaF	conserved hypothetical protein		115.31	0	168	0	-5.87418	7.33408e-38
BSU11410	yjbA	putative nucleic acid binding protein	16.3: Control	591.708	8.35236	1568	19	-5.84172	0
BSU28210	lonB	LonB ATP-dependent protease	16.6: Maintain	523.093	7.18302	3054	36	-5.83746	0
BSU37510	pbpG	sporulation specific penicillin-binding protein	16.8: Protect, 16.5: Explore	130.17	0.318899	951	2	-5.83281	2.01142e-206
BSU13830	ykvU	spore membrane protein involved in germination	16.2: Construct biomass (Anabolism)	138.892	0.494794	654	2	-5.81953	7.42915e-142
BSU00660	yabT	putative serine/threonine-protein kinase	16.3: Control	495.107	6.83517	1772	21	-5.81416	0
BSU36960	ywlB	conserved hypothetical protein		440.313	5.96428	688	8	-5.79538	4.27321e-144
BSU05740	phoB	alkaline phosphatase III	16.11: Scavenge (Catabolism)	223.397	2.14482	1092	9	-5.76501	5.16102e-231
BSU27690	yrzE	putative transporter		263.456	2.92289	420	4	-5.75282	2.96645e-89
BSU09770	yheD	spore coat associated protein	16.8: Protect	351.126	4.61772	1683	19	-5.73771	0
BSU27670	spoVB	putative putative translocase with flippase function for teichoic acid synthesis; involved in spore cortex synthesis (stage V sporulation)	16.13: Shape	115.159	0.212599	631	1	-5.72658	9.90222e-138
BSU25520	yqxA	conserved hypothetical protein	18: Unknown function	256.494	2.92936	306	3	-5.71259	2.59171e-65
BSU38630	katX	major catalase in spores	16.8: Protect	270.847	3.22158	1567	16	-5.70746	0
BSU10390	yhfW	putative Rieske [2Fe-2S] oxygenase	16.11: Scavenge (Catabolism)	123.506	0.432702	665	2	-5.68905	3.02901e-144
BSU19740	yodT	putative aminovalerate aminotransferase	16.11: Scavenge (Catabolism)	175.602	1.48772	825	6	-5.67022	1.44838e-175
BSU38130	ywcE	protein required for proper spore morphogenesis and germination	16.13: Shape	800.802	13.7924	744	11	-5.66774	9.68218e-154
BSU10280	yhfM	hypothetical protein		182.979	1.6718	255	2	-5.65473	4.51057e-55
BSU29510	ytfI	conserved hypothetical protein		147.294	0.972151	353	2	-5.6505	2.13499e-76
BSU12960	dppE	dipeptide ABC transporter (dipeptide-binding lipoprotein)	16.1: Circulate	1445.23	27.0832	8392	135	-5.63697	0
BSU24400	spoIIIAD	stage III sporulation protein	16.5: Explore	95.4254	0	135	0	-5.60623	1.13782e-30
BSU10009	yhzF	hypothetical protein		93.2386	0	63	0	-5.57347	6.05477e-15
BSU00650	yabS	conserved hypothetical protein		1309.89	25.5664	3402	57	-5.57259	0
BSU25530	spoIIP	spore autolysin (stage II sporulation)	16.5: Explore	197.212	2.1958	837	8	-5.56922	1.83141e-176
BSU28720	abfA	alpha-L-arabinofuranosidase	16.11: Scavenge (Catabolism)	131.774	0.880951	697	4	-5.53711	1.81751e-149
BSU18019	ynzL	conserved hypothetical protein		90.2081	0	40	0	-5.52682	6.26652e-10
BSU17030	cotE	morphogenic spore protein	16.8: Protect, 16.13: Shape, 16.5: Explore	1504.05	30.9192	2890	51	-5.51569	0
BSU01650	ybbC	conserved hypothetical protein		330.488	5.31755	1448	20	-5.5058	4.94196e-299
BSU12950	dppD	dipeptide ABC transporter (ATP-binding protein)	16.1: Circulate	746.472	14.7776	2648	45	-5.47934	0
BSU30950	glgA	bacterial glycogen (starch) synthase	16.14: Store	445.275	8.19012	2280	36	-5.45592	0
BSU24390	spoIIIAE	stage III sporulation protein	16.5: Explore	120.056	0.827543	507	3	-5.43185	5.0148e-109
BSU24580	yqhH	putative RNA polymerase-associated helicase protein	16.5: Explore, 16.3: Control	109.656	0.593221	646	3	-5.42817	3.01691e-139
BSU18470	proJ	glutamate 5-kinase	16.2: Construct biomass (Anabolism)	172.632	2.07627	678	7	-5.42092	9.04185e-143
BSU24120	mmgF	2-methylisocitrate lyase	16.11: Scavenge (Catabolism)	723.248	14.9798	2306	41	-5.41658	0
BSU22849	ypzH	conserved hypothetical protein		83.0609	0	57	0	-5.41042	1.22976e-13
BSU35970	ywsB	conserved hypothetical protein		1157.79	25.2732	2188	41	-5.41023	0
BSU13710	ykvI	putative transporter		96.3516	0.317066	354	1	-5.40758	1.74575e-77
BSU23190	dacB	D-alanyl-D-alanine carboxypeptidase (penicillin-binding protein 5*)	16.8: Protect, 16.13: Shape, 16.5: Explore	163.964	2.01664	663	7	-5.36874	1.63856e-139
BSU05730	ydhF	putative lipoprotein		99.5144	0.465566	249	1	-5.36362	1.24748e-54
BSU23470	spoIIAA	anti-anti-sigma factor (antagonist of SpoIIAB)	16.5: Explore, 16.3: Control	3535.09	86.0271	4404	92	-5.32847	0
BSU30960	glgD	glucose-1-phosphate adenylyltransferase (ADP-glucose pyrophosphorylase) beta subunit	16.14: Store	450.739	9.30184	1637	29	-5.32405	0
BSU16720	ymxH	conserved hypothetical protein		583.731	12.8301	530	10	-5.30363	3.93847e-108
BSU03400	yckD	putative exported protein		155.304	1.98809	182	2	-5.30172	3.52532e-39
BSU29239	ytrH	membrane protein involved in a sporulation process	16.13: Shape, 16.8: Protect	75.6087	0	91	0	-5.27815	4.58655e-21
BSU10400	yhxC	putative oxidoreductase		134.461	1.5432	406	4	-5.26729	3.27628e-86
BSU22160	yptA	hypothetical protein		335.955	6.89619	227	4	-5.2475	2.71097e-47
BSU35240	ctpB	PDZ-containing carboxyl-terminal protease processing protease	16.3: Control, 16.6: Maintain	151.432	2.06456	769	9	-5.23835	7.58214e-161
BSU28750	araN	sugar-binding lipoprotein	16.1: Circulate	73.1122	0	335	0	-5.23098	3.1552e-74
BSU12940	dppC	dipeptide ABC transporter (permease)	16.1: Circulate	508.116	11.687	1722	34	-5.21995	0
BSU30970	glgC	glucose-1-phosphate adenylyltransferase (ADP-glucose pyrophosphorylase) subunit alpha	16.14: Store	373.156	8.10891	1501	28	-5.21379	6.69952e-304
BSU01660	nagZ	N-acetylglucosaminidase lipoprotein	16.11: Scavenge (Catabolism)	254.252	4.97641	1726	29	-5.19894	0
BSU29910	ytzH	conserved hypothetical protein		71.2935	0	70	0	-5.19561	1.80583e-16
BSU28740	araP	arabinose/arabinan permease	16.1: Circulate	83.2558	0.351398	276	1	-5.18021	1.66151e-60
BSU37170	acdA	acyl-CoA dehydrogenase	16.11: Scavenge (Catabolism)	209.129	4.06513	839	14	-5.12144	7.26841e-172
BSU23460	spoIIAB	anti-sigma factor (antagonist of sigma(F)) and serine kinase	16.5: Explore, 16.3: Control	3895.06	110.339	6045	147	-5.11645	0
BSU36970	spoIIR	pro-sigma(E) endopeptidase (stage II sporulation)	16.13: Shape	202.487	3.92317	481	8	-5.1095	3.77726e-99
BSU23450	sigF	RNA polymerase sporulation-specific sigma factor (sigma-F)	16.3: Control, 16.5: Explore	4826.58	137.924	13045	320	-5.10888	0
BSU19660	yozD	conserved hypothetical protein		65.8214	0	41	0	-5.08367	3.78768e-10
BSU25770	spoIVCA	site-specific DNA recombinase	16.5: Explore	228.383	4.84523	1208	22	-5.07279	2.66431e-245
BSU30980	glgB	1,4-alpha-glucan branching enzyme	16.14: Store	228.501	4.91958	1515	28	-5.05794	6.17769e-307
BSU25360	yqfC	conserved hypothetical protein		102.78	1.17382	102	1	-5.04499	1.34186e-22
BSU24440	yqhV	conserved hypothetical protein		63.4816	0	63	0	-5.03302	6.05477e-15
BSU37180	fadF	putative iron-sulphur-binding reductase	16.11: Scavenge (Catabolism)	114.575	1.56288	854	10	-5.03207	1.84224e-178
BSU09880	yhaR	putative dehydratase		384.424	9.91328	1039	23	-5.01954	7.42983e-208
BSU03670	dtpT	di-tripeptide-proton ABC symporter	16.1: Circulate	255.913	6.04291	1332	27	-5.00302	4.38468e-268
BSU35930	rbsD	ribose ABC transporter (membrane bound ribose binding)	16.1: Circulate	515.929	14.2103	719	17	-4.99777	2.12509e-143
BSU29240	ytrI	protein involved in sporulation	16.13: Shape, 16.8: Protect	81.7511	0.65678	145	1	-4.97836	5.58645e-32
BSU18480	proH	pyrroline-5-carboxylate reductase	16.11: Scavenge (Catabolism), 16.2: Construct biomass (Anabolism)	142.396	2.59186	448	7	-4.97481	8.15167e-93
BSU17410	cwlC	N-acetylmuramoyl-L-alanine amidase	16.11: Scavenge (Catabolism), 16.3: Control, 16.5: Explore	463.973	12.9304	1254	30	-4.96392	9.26266e-249
BSU_misc_RNA_59	tboYB			407.702	11.1938	297	7	-4.95664	4.85455e-60
BSU28760	araM	glycerol-1-phosphate dehydrogenase [NAD(P)+]	16.11: Scavenge (Catabolism)	76.734	0.558679	320	2	-4.94352	3.23596e-69
BSU17260	aprX	alkaline serine protease	16.6: Maintain, 16.11: Scavenge (Catabolism)	441.949	12.4536	2067	50	-4.94089	0
BSU17720	yndA	hypothetical protein		110.386	1.65923	155	2	-4.94078	2.63527e-33
BSU30940	glgP	glycogen phosphorylase	16.11: Scavenge (Catabolism), 16.14: Store	297.67	7.8715	2511	57	-4.92396	0
BSU39710	iolF	inositol transport protein	16.1: Circulate	66.2383	0.251342	307	1	-4.92172	2.96295e-67
BSU13840	stoA	thiol-disulfide isomerase	16.13: Shape	217.967	5.31755	382	8	-4.90978	1.15109e-77
BSU05890	ydhU	putative Mn catalase fragment; C-terminal part of YhdU	16.8: Protect	71.3313	0.45407	183	1	-4.90118	2.96718e-40
BSU13000	ykfD	putative cell wall oligopeptide ABC transporter (ATP binding protein)	16.1: Circulate	524.683	15.715	1828	47	-4.8939	0
BSU35920	rbsK	ribokinase	16.11: Scavenge (Catabolism)	547.37	16.5133	1699	44	-4.89114	0
BSU12970	ldcA	muropeptide L,D-carboxypeptidase	16.11: Scavenge (Catabolism)	363.186	10.3443	1227	30	-4.88672	6.45954e-243
BSU08110	sspH	small acid-soluble spore protein	16.5: Explore	435.705	12.8729	276	7	-4.8792	1.72537e-55
BSU12980	ykfB	L-Ala-D/L-Glu epimerase	16.11: Scavenge (Catabolism)	428.169	12.6274	1659	42	-4.87816	0
BSU23530	spoIIM	autolysin component for dissolution of the septal cell wall (stage II sporulation)	16.5: Explore	69.6071	0.513205	158	1	-4.8325	8.21561e-35
BSU08100	acoR	transcriptional regulator		132.387	2.73117	847	15	-4.82806	8.96489e-173
BSU19950	sspC	small acid-soluble spore protein (alpha/beta-type SASP); SPbeta phage protein	16.8: Protect, 16.13: Shape	439.857	13.6035	339	9	-4.82364	1.54603e-67
BSU01670	amiE	amidase hydrolyzing N-acetylmuramyl-L-Ala bond of MurNAc peptides	16.13: Shape	236.153	6.49054	1102	26	-4.80989	4.49725e-219
BSU12990	ykfC	gamma-D-glutamyl-L-diaminoacid endopeptidase	16.11: Scavenge (Catabolism)	479.971	15.232	1505	41	-4.80578	2.88206e-294
BSU19030	yobO	putative phage-related pre-neck appendage protein	16.5: Explore, 16.13: Shape	600.119	19.552	5113	143	-4.80415	0
BSU17700	cotC	spore coat protein (outer)	16.5: Explore, 16.8: Protect, 16.13: Shape	4115.31	146.57	2911	89	-4.79249	0
BSU28780	araD	L-ribulose-5-phosphate 4-epimerase	16.11: Scavenge (Catabolism)	66.303	0.479735	161	1	-4.78369	1.82803e-35
BSU28790	araB	L-ribulokinase	16.11: Scavenge (Catabolism)	79.0165	0.983415	468	5	-4.76318	7.71525e-99
BSU10290	yhfN	putative membrane metalloprotease	16.6: Maintain	197.645	5.42651	891	21	-4.7486	2.03693e-177
BSU39720	iolE	2-keto-myo-inositol dehydratase	16.11: Scavenge (Catabolism)	61.0267	0.370266	192	1	-4.73284	3.25429e-42
BSU15330	sigG	RNA polymerase sporulation-specific sigma factor (sigma-G)	16.3: Control	702.587	24.5198	1936	58	-4.73164	0
BSU40270	yycP	conserved hypothetical protein		125.722	2.84379	515	10	-4.72072	7.04138e-105
BSU28730	araQ	arabinose/arabinan permease	16.1: Circulate	60.1228	0.391273	179	1	-4.69927	2.20726e-39
BSU17640	alrB	alanine racemase	16.11: Scavenge (Catabolism)	127.81	3.07273	533	11	-4.67749	5.7854e-108
BSU14830	glsB	glutaminase	16.11: Scavenge (Catabolism)	230.38	7.11865	754	20	-4.67152	1.43234e-148
BSU31290	yugT	putative oligo-1,6-glucosidase	16.11: Scavenge (Catabolism)	185.17	5.36785	1085	27	-4.66697	1.36355e-214
BSU28800	araA	L-arabinose isomerase	16.11: Scavenge (Catabolism)	81.7591	1.33206	429	6	-4.65176	1.60242e-89
BSU38450	ywaE	putative transcriptional regulator (MarR family)	16.3: Control	354.644	12.1886	644	19	-4.65168	1.39646e-125
BSU40280	yycO	conserved hypothetical protein		127.061	3.13973	330	7	-4.65022	3.36716e-67
BSU25540	gpr	spore endopeptidase	16.5: Explore	62.6323	0.598044	244	2	-4.63676	1.12059e-52
BSU28060	spoIIB	spatial and temporal regulator of the dissolution of septal peptidoglycan during engulfment (stage II sporulation)	16.13: Shape	723.047	27.5019	2542	83	-4.61919	0
BSU10790	asnO	asparagine synthetase	16.2: Construct biomass (Anabolism), 16.5: Explore	121.979	3.05002	792	17	-4.61766	3.25633e-159
BSU25710	cwlH	N-acetylmuramoyl-L-alanine amidase	16.6: Maintain	153.965	4.39598	408	10	-4.60791	1.10503e-81
BSU27750	bofC	Bypass of forespore C, intercompartmental signaling factor	16.13: Shape	266.984	9.03361	482	14	-4.60755	1.63543e-94
BSU10960	yitE	putative integral inner membrane protein		59.5374	0.525424	132	1	-4.60687	3.84347e-29
BSU39730	iolD	3D-(3,5/4)-trihydroxycyclohexane-1,2-dione hydrolase	16.11: Scavenge (Catabolism)	71.4101	1.03767	481	6	-4.59494	8.0793e-101
BSU38090	vpr	extracellular serine protease	16.11: Scavenge (Catabolism)	1323.24	53.5972	11274	392	-4.5751	0
BSU09940	yhaL	sporulation factor	16.5: Explore, 16.8: Protect	414.894	15.5407	311	10	-4.5709	1.09063e-60
BSU30080	yteV	conserved hypothetical protein	16.5: Explore	88.5075	1.80884	57	1	-4.57061	8.85401e-13
BSU11790	yjcA	sporulation-specific protein	16.5: Explore	155.211	4.6361	195	5	-4.56622	1.56527e-39
BSU19110	yobW	mother cell-specific membrane sporulation protein	16.13: Shape	87.9529	1.81878	169	3	-4.55799	1.62288e-35
BSU28660	sspI	small acid-soluble spore protein	16.5: Explore, 16.8: Protect	186.806	6.12995	142	4	-4.53751	7.7207e-29
BSU11290	yjaV	putative NAD(P) binding enzyme	16.5: Explore	58.0533	0.593221	114	1	-4.53343	3.22244e-25
BSU07660	yflJ	conserved hypothetical protein		1515.5	64.7643	736	27	-4.50647	3.2681e-139
BSU19669	yoyF	hypothetical protein		43.4127	0	22	0	-4.50502	5.50587e-06
BSU27570	yrzK	hypothetical protein		43.205	0	26	0	-4.49841	7.24915e-07
BSU09290	glpK	glycerol kinase	16.2: Construct biomass (Anabolism)	284.346	10.8785	1492	49	-4.47472	3.61436e-285
BSU16880	ymfJ	conserved hypothetical protein		1182.88	51.3205	1074	40	-4.47391	4.94433e-202
BSU11260	yjzC	conserved hypothetical protein		164.179	5.51696	104	3	-4.46644	2.18508e-21
BSU15810	spoVM	factor required for normal spore cortex and coat synthesis (stage V sporulation)	16.13: Shape, 16.8: Protect	42.0971	0	12	0	-4.46261	0.000933878
BSU01550	gerD	lipoprotein with a role in spores' rapid response to nutrient germinants	16.3: Control, 16.13: Shape	41.7576	0	82	0	-4.45146	4.27761e-19
BSU24650	yqzG	putative exported protein		195.52	7.086	225	7	-4.44221	1.91486e-44
BSU28770	araL	glycolytic and pentose phosphate intermediates phosphatase	16.11: Scavenge (Catabolism)	76.33	1.61669	220	4	-4.43682	8.99334e-46
BSU03788	yczM	putative type I toxin		8041.6	371.475	2547	101	-4.42876	0
BSU02340	gltP	proton/glutamate symport protein	16.1: Circulate	229.15	8.77395	1004	33	-4.42321	2.40672e-192
BSU39700	iolG	myo-inositol 2-dehydrogenase/D-chiro-inositol 3-dehydrogenase	16.11: Scavenge (Catabolism)	68.0875	1.27929	248	4	-4.4177	7.36548e-52
BSU19320	sqhC	squalene-hopene cyclase	16.2: Construct biomass (Anabolism), 16.13: Shape, 16.8: Protect	213.977	8.19264	1430	47	-4.40528	2.38204e-273
BSU15310	spoIIGA	protease processing pro-sigma-E	16.5: Explore	138.106	4.62712	452	13	-4.40199	8.14947e-89
BSU08920	yhbB	conserved hypothetical protein		47.6629	0.353651	157	1	-4.39919	1.35657e-34
BSU17420	spoVK	mother cell sporulation ATPase	16.1: Circulate	183.865	6.83214	627	20	-4.39535	3.99493e-121
BSU07140	yetF	conserved hypothetical protein		109.825	3.3292	269	7	-4.39117	5.66517e-54
BSU31380	yuzA	conserved hypothetical protein		157.065	5.58679	131	4	-4.38998	1.87331e-26
BSU15320	sigE	RNA polymerase sporulation-specific sigma-29 factor (sigma-E)	16.3: Control	270.343	11.0339	685	24	-4.38508	1.56575e-130
BSU24510	yqhO	conserved hypothetical protein		79.1484	1.88937	244	5	-4.38295	3.64158e-50
BSU29680	acsA	acetyl-CoA synthetase	16.11: Scavenge (Catabolism)	354.575	15.4051	2145	80	-4.35662	0
BSU25060	yqfZ	factor involved in motility	16.5: Explore	38.8346	0	41	0	-4.35172	3.78768e-10
BSU15170	spoVD	penicillin-binding protein	16.13: Shape	299.234	12.7905	2044	75	-4.34815	0
BSU39670	iolJ	2-deoxy-5-keto-D-gluconic acid 6-phosphate aldolase	16.11: Scavenge (Catabolism)	138.66	4.92924	426	13	-4.34337	3.40446e-83
BSU19640	yodL	conserved hypothetical protein		1078.89	51.4916	1196	49	-4.33676	1.96628e-221
BSU30560	pckA	phosphoenolpyruvate carboxykinase	16.11: Scavenge (Catabolism), 16.2: Construct biomass (Anabolism)	289.358	12.5385	1613	60	-4.32484	9.26111e-303
BSU39330	abnB	arabinan endo-1,5-alpha-L-arabinosidase	16.11: Scavenge (Catabolism)	163.44	6.33863	811	27	-4.31035	2.23385e-155
BSU37450	ywhK	factor interacting with DNA helicase PcrA	16.9: Replicate, 16.6: Maintain	240.359	10.2528	1147	42	-4.30597	3.22115e-216
BSU26748	yrdD	hypothetical protein; C-terminal part of YrdD		78.6343	2.08187	44	1	-4.30409	5.92087e-10
BSU32860	yusN	conserved hypothetical protein		114.345	3.97618	134	4	-4.28304	4.2001e-27
BSU27468	yrzQ	conserved hypothetical protein		426.233	20.0617	198	8	-4.27878	7.65836e-38
BSU03930	gdh	glucose 1-dehydrogenase	16.11: Scavenge (Catabolism)	101.949	3.36913	282	8	-4.27504	5.45742e-56
BSU19259	yoyB	conserved hypothetical protein		64.8074	1.45183	52	1	-4.27457	1.07621e-11
BSU32830	fadA	acetyl-CoA C-acyltransferase	16.11: Scavenge (Catabolism)	118.398	4.22216	490	15	-4.27425	1.87172e-95
BSU39690	iolH	putative sugar-phosphate epimerase/isomerase	16.11: Scavenge (Catabolism)	72.1821	1.9024	221	5	-4.24864	3.58119e-45
BSU32859	yuzM	conserved hypothetical protein		35.8082	0	31	0	-4.24063	5.81357e-08
BSU30640	ytkC	putative autolytic amidase	16.5: Explore	128.396	4.90396	183	6	-4.23933	3.81809e-36
BSU32820	fadE	acyl-CoA dehydrogenase (FAD dependent)	16.11: Scavenge (Catabolism)	136.904	5.37787	860	29	-4.23474	2.15367e-164
BSU18140	ynfE	conserved hypothetical protein		59.1991	1.25385	55	1	-4.23329	2.40864e-12
BSU06230	iolT	myo-inositol transporter	16.1: Circulate	44.3619	0.465566	222	2	-4.23295	6.92204e-48
BSU25350	yqfD	stage IV sporulation protein	16.5: Explore	123.443	4.70117	520	17	-4.22647	2.27937e-100
BSU22860	yphA	putative integral inner membrane protein		55.8839	1.10339	118	2	-4.22125	3.01834e-25
BSU34510	yvdQ	conserved hypothetical protein		95.2725	3.22629	172	5	-4.21817	1.49634e-34
BSU35910	rbsR	transcriptional regulator (LacI family)	16.3: Control	336.005	16.1966	1160	48	-4.2153	1.86891e-214
BSU08670	ygaB	conserved hypothetical protein		674.561	34.5409	819	36	-4.21063	3.02282e-150
BSU_misc_RNA_70	srrA			35.0144	0	26	0	-4.21002	7.24915e-07
BSU13190	isp	intracellular serine protease	16.11: Scavenge (Catabolism), 16.6: Maintain	596.135	30.6881	2014	89	-4.19363	0
BSU32840	fadN	enoyl-CoA hydratase / 3-hydroxyacyl-CoA dehydrogenase	16.11: Scavenge (Catabolism)	128.889	5.30745	1075	38	-4.16283	8.77782e-204
BSU06920	yesJ	putative acetyltransferase		1484.62	81.6875	2837	134	-4.15088	0
BSU09140	yhcM	hypothetical protein		148.309	6.53324	238	9	-4.1387	1.05818e-45
BSU23328	ypzJ	conserved hypothetical protein		32.9456	0	24	0	-4.12704	1.99324e-06
BSU33800	opuCD	glycine betaine/carnitine/choline/choline sulfate ABC transporter (permease)	16.1: Circulate, 16.8: Protect	73.7157	2.39868	179	5	-4.10545	4.56533e-36
BSU09180	yhcQ	conserved hypothetical protein		126.436	5.56757	291	11	-4.08508	1.33885e-55
BSU38230	ywcB	putative phage protein (superinfection immunity)	16.5: Explore	264.844	13.9263	288	13	-4.06651	1.90453e-53
BSU05710	ydhD	spore cortex lytic enzyme	16.5: Explore	62.0958	1.83462	276	7	-4.06307	1.72537e-55
BSU31319	yuzI	conserved hypothetical protein		51.6647	1.25385	48	1	-4.04375	7.98105e-11
BSU33110	liaG	conserved hypothetical protein (response to antibiotic stress)	16.8: Protect, 16.6: Maintain	555.943	31.8505	1708	84	-4.04287	3.38303e-305
BSU06559	yezF	hypothetical protein		54.8371	1.45183	44	1	-4.0414	5.92087e-10
BSU12930	dppB	dipeptide ABC transporter (permease)	16.1: Circulate	592.221	34.2801	1932	96	-4.03375	0
BSU22850	yphB	conserved hypothetical protein		108.704	4.81345	342	13	-4.02218	4.61977e-65
BSU33830	opuCA	glycine betaine/carnitine/choline/choline sulfate ABC transporter (ATP-binding protein)	16.1: Circulate, 16.8: Protect	48.9752	1.15842	197	4	-4.01252	8.95013e-41
BSU17000	kbl	2-amino-3-ketobutyrate CoA ligase (glycine acetyl transferase)	16.11: Scavenge (Catabolism), 16.8: Protect	89.1752	3.64989	370	13	-4.01235	4.23323e-71
BSU30739	ytzL	conserved hypothetical protein	18: Unknown function	364.577	20.8187	204	10	-4.00583	1.21668e-37
BSU34470	yveA	L-aspartate/L-glutamate permease	16.1: Circulate	43.2687	0.847133	238	4	-3.99093	1.09975e-49
BSU03040	amyE	alpha-amylase	16.11: Scavenge (Catabolism)	204.075	11.0339	1422	66	-3.98283	3.16964e-257
BSU28710	cstA	carbon starvation-induced membrane protein	16.8: Protect	99.6205	4.60514	630	25	-3.94346	6.36301e-118
BSU01680	ybbF	putative PTS system EIIBC component ybbF	16.1: Circulate	160.565	8.71098	773	36	-3.92385	2.19189e-140
BSU29540	ppnKB	inorganic polyphosphate/ATP-NAD kinase	16.14: Store, 16.7: Manage energy	538.27	34.1722	1523	83	-3.90073	1.97036e-266
BSU33100	liaF	integral inner membrane protein	16.8: Protect, 16.6: Maintain, 16.3: Control	394.139	24.6211	1007	54	-3.89536	2.81894e-177
BSU14330	yknV	putative ABC transporter (ATP-binding protein)	16.1: Circulate	92.8398	4.37709	593	24	-3.89452	1.00574e-110
BSU25760	spoIVCB	RNA polymerase sporulation-specific sigma-K factor precursor (Sigma-27) (N-terminal half)	16.3: Control, 16.5: Explore	69.3798	2.81119	115	4	-3.89105	5.4831e-23
BSU05520	ydzH	conserved hypothetical protein		27.5763	0	23	0	-3.88637	3.31346e-06
BSU26390	spoIIIC	RNA polymerase sporulation-specific sigma-K factor precursor (Sigma-27) (C-terminal fragment)	16.3: Control	62.01	2.38142	91	3	-3.86883	1.46403e-18
BSU39340	hutP	transcriptional antiterminator	16.3: Control	567.04	37.0266	892	50	-3.866	1.21325e-155
BSU02600	cwlJ	cell wall hydrolase	16.3: Control, 16.5: Explore	161.618	9.25923	244	12	-3.86115	9.57572e-45
BSU22290	sspM	small acid-soluble spore protein	16.13: Shape, 16.5: Explore	27.0624	0	10	0	-3.86108	0.00265687
BSU32849	yuzL	conserved hypothetical protein		27.0624	0	14	0	-3.86108	0.000330134
BSU32410	pucH	allantoinase	16.11: Scavenge (Catabolism)	30.3015	0.246844	143	1	-3.84563	1.52762e-31
BSU28700	ysfE	hypothetical protein		221.01	13.6221	189	10	-3.83545	1.96322e-34
BSU25780	arsC	thioredoxin-coupled arsenate reductase	16.5: Explore, 16.8: Protect	94.042	4.72882	139	6	-3.83524	1.2104e-26
BSU22920	ypeB	spore membrane component	16.5: Explore	53.9749	1.95723	257	8	-3.82221	1.39875e-50
BSU21310	yozP	hypothetical protein; phage SPbeta		54.2479	2.00617	63	2	-3.81151	2.80175e-13
BSU19020	yobN	putative amine oxidase	16.11: Scavenge (Catabolism)	32.4297	0.460706	164	2	-3.80651	2.89853e-35
BSU18410	ggt	membrane bound gamma-glutamyltranspeptidase	16.11: Scavenge (Catabolism)	209.573	13.1356	1301	70	-3.80514	1.88658e-228
BSU13520	ykrP	putative integral inner membrane protein; putative acyltransferase	16.6: Maintain	25.5546	0	92	0	-3.78422	2.76897e-21
BSU03680	yclG	putative uronase	16.11: Scavenge (Catabolism)	61.8504	2.64059	382	14	-3.78231	6.43785e-73
BSU19680	yozE	conserved hypothetical protein		867.622	61.7899	687	42	-3.76899	9.92962e-118
BSU26740	cypA	cytochrome P450	16.11: Scavenge (Catabolism), 16.8: Protect	90.1094	4.83237	391	18	-3.75289	7.76665e-72
BSU32100	yumB	putative NAD-disulfide oxidoreductase	16.6: Maintain	178.034	11.3863	765	42	-3.74943	2.58404e-134
BSU39740	iolC	2-deoxy-5-keto-D-gluconic acid kinase	16.11: Scavenge (Catabolism)	47.6498	1.69232	164	5	-3.74919	8.08229e-33
BSU09690	nhaX	stress response protein, UspA family	16.8: Protect, 16.12: Sense	210.99	13.875	372	21	-3.74596	1.36401e-65
BSU33450	helD	DNA 3'-5' helicase IV	16.8: Protect, 16.6: Maintain	118.429	6.97628	969	49	-3.74592	8.75188e-173
BSU27469	yrzR	conserved hypothetical protein		318.195	22.4126	215	13	-3.71325	7.7793e-38
BSU07270	yfnH	putative glucose-1-phosphate cytidylyltransferase	16.8: Protect	119.977	7.35594	323	17	-3.70458	5.24158e-58
BSU03710	gerKC	spore germination receptor subunit	16.5: Explore	31.1085	0.540878	134	2	-3.7038	9.91625e-29
BSU30720	ythB	putative cytochrome bd menaquinol oxidase subunit II	16.10: Respire	48.8606	1.90788	179	6	-3.70209	2.79211e-35
BSU10410	yhzC	hypothetical protein		2046.16	155.606	1685	110	-3.69993	7.47232e-282
BSU03920	glcU	glucose uptake protein	16.1: Circulate	33.875	0.766244	103	2	-3.69698	5.60352e-22
BSU27310	pbpI	penicillin-binding protein PBP4B	16.2: Construct biomass (Anabolism), 16.13: Shape, 16.8: Protect	107.024	6.41287	661	34	-3.6959	6.80569e-118
BSU18600	yozQ	conserved hypothetical protein; conserved in Bacilli		67.6561	3.37773	70	3	-3.69518	5.06359e-14
BSU31060	gbsA	glycine betaine aldehyde dehydrogenase, NAD+-dependent	16.8: Protect	26.6215	0.224723	138	1	-3.6854	1.88308e-30
BSU27810	yrbD	sodium/proton-dependent alanine transporter	16.1: Circulate	111.514	6.8251	571	30	-3.68511	1.42038e-101
BSU40630	yybI	inner spore coat protein	16.13: Shape, 16.8: Protect, 16.5: Explore	87.5156	5.03448	243	12	-3.66962	1.56834e-44
BSU39680	iolI	inosose isomerase	16.11: Scavenge (Catabolism)	68.5776	3.55933	202	9	-3.66623	5.97382e-38
BSU24230	spoIVB	regulatory membrane-associated serine protease	16.3: Control	59.2268	2.84246	267	11	-3.66035	1.9817e-50
BSU30710	ythA	putative cytochrome bd menaquinol oxidase subunit I	16.10: Respire	38.8261	1.24256	182	5	-3.65429	1.02432e-36
BSU37830	spsJ	dTDP-glucose 4,6-dehydratase	16.13: Shape, 16.8: Protect, 16.5: Explore	137.282	9.07854	458	26	-3.65217	2.37908e-80
BSU37440	ywhL	conserved hypothetical protein		202.85	14.4234	983	60	-3.64074	6.43535e-168
BSU18830	pps	putative PEP-dependent enzyme	16.11: Scavenge (Catabolism)	78.1128	4.45429	715	35	-3.6337	1.04548e-128
BSU03700	gerKA	spore germination receptor subunit	16.5: Explore	27.8073	0.404914	160	2	-3.63161	2.1458e-34
BSU30160	ytcQ	putative ABC transporter (binding lipoprotein)	16.1: Circulate	41.9495	1.54784	221	7	-3.63083	1.40575e-43
BSU26990	yraD	putative spore coat protein	16.13: Shape, 16.5: Explore	22.7325	0	24	0	-3.62833	1.99324e-06
BSU16790	tepA	protein export-enhancing factor	16.1: Circulate	44.664	1.79413	116	4	-3.62047	3.33095e-23
BSU07070	yesY	rhamnogalacturonan acetylesterase	16.11: Scavenge (Catabolism)	22.5934	0	52	0	-3.6202	1.51811e-12
BSU35800	gerBA	component of germinant receptor B	16.12: Sense	30.9205	0.68392	158	3	-3.61657	3.98075e-33
BSU35550	tuaG	putative glycosyltransferase	16.8: Protect, 16.13: Shape	75.9995	4.36123	203	10	-3.61609	1.98734e-37
BSU33720	opuBB	choline ABC transporter (permease)	16.1: Circulate, 16.8: Protect	28.6763	0.506143	66	1	-3.61358	9.73008e-15
BSU07050	rhgW	rhamnogalacturonan endolyase	16.11: Scavenge (Catabolism)	22.2688	0	146	0	-3.60103	4.51794e-33
BSU23519	yqzK	conserved hypothetical protein	18: Unknown function	180.713	13.0665	145	9	-3.60017	9.33152e-26
BSU07930	yfkD	conserved hypothetical protein		112.947	7.49473	316	18	-3.5977	8.49927e-56
BSU32650	yurS	hypothetical protein		1570.06	129.529	1525	108	-3.57921	1.7997e-249
BSU35560	tuaF	putative hydrolase involved in teichuronic acid synthesis	16.8: Protect, 16.13: Shape	73.4382	4.37468	176	9	-3.56487	2.23711e-32
BSU22869	ypzI	conserved hypothetical protein		78.2458	4.79735	38	2	-3.56138	6.94972e-08
BSU35540	tuaH	putative glycosyltransferase	16.8: Protect, 16.13: Shape	99.7163	6.65362	419	24	-3.5551	1.81452e-73
BSU24480	yqhR	putative integral inner membrane protein		35.9825	1.23284	68	2	-3.55446	2.31726e-14
BSU33960	araE	arabinose-related compounds permease	16.1: Circulate	29.7396	0.711865	146	3	-3.54893	1.62628e-30
BSU09150	yhcN	putative lipoprotein	16.5: Explore	272.191	21.4871	546	37	-3.54524	2.40169e-91
BSU25420	yqeW	putative Na+/anion cotransporter	16.1: Circulate	42.1313	1.79122	137	5	-3.54107	5.67533e-27
BSU01530	cwlD	N-acetylmuramoyl-L-alanine amidase	16.6: Maintain, 16.13: Shape, 16.8: Protect	85.9631	5.56332	216	12	-3.53981	9.31451e-39
BSU28520	etfA	electron transfer flavoprotein (alpha subunit)	16.11: Scavenge (Catabolism)	385.557	31.4771	1327	93	-3.53316	6.3152e-218
BSU38180	ywzA	conserved hypothetical protein		270.294	21.5296	234	16	-3.53262	8.72289e-40
BSU33090	liaS	two-component sensor histidine kinase [YvqC] sensing cell wall stress	16.8: Protect, 16.6: Maintain, 16.12: Sense	476.741	39.4287	1817	129	-3.53055	9.45934e-297
BSU00610	yabQ	membrane protein of the forespore	16.13: Shape	279.688	22.3801	626	43	-3.53032	3.8974e-104
BSU40260	yycQ	putative conserved membrane protein	18: Unknown function	127.813	9.30571	112	7	-3.52131	3.97355e-20
BSU07040	yesV	putative integral inner membrane component		20.8471	0	46	0	-3.51394	3.07615e-11
BSU09280	glpF	glycerol permease	16.1: Circulate	152.927	11.6358	444	29	-3.50613	2.8245e-75
BSU18700	yoaQ	conserved hypothetical protein		20.6948	0	26	0	-3.50429	7.24915e-07
BSU25800	yqcK	putative thiol lyase	16.8: Protect	28.9955	0.750606	45	1	-3.49424	3.59576e-10
BSU07290	yfnF	putative glycosyltransferase		179.467	14.1553	576	39	-3.48962	2.59144e-96
BSU14200	ykuS	conserved hypothetical protein		1160.88	102.266	1005	76	-3.47937	1.16171e-161
BSU10780	yisN	conserved hypothetical protein		32.8615	1.12591	68	2	-3.47929	2.31726e-14
BSU18020	sspN	small acid-soluble spore protein	16.8: Protect	69.5891	4.50364	36	2	-3.46042	1.86678e-07
BSU31050	gbsB	choline dehydrogenase	16.8: Protect	47.0067	2.46415	200	9	-3.45652	1.59665e-37
BSU14950	ylbB	putative oxidoreductase	16.11: Scavenge (Catabolism), 18.1: Enzymes of unknown specificity	149.388	11.8485	235	16	-3.45045	5.3649e-40
BSU14800	ylaJ	putative lipoprotein		77.128	5.25424	171	10	-3.44729	1.37561e-30
BSU02080	ybxH	conserved hypothetical protein		38.4794	1.72405	26	1	-3.44224	4.92314e-06
BSU33790	sdpR	transcriptional regulator (ArsR family)	16.3: Control	150.925	12.1252	145	10	-3.43648	4.58006e-25
BSU30290	amyC	maltose and multiple sugars ABC transporter (permease)	16.1: Circulate	49.5819	2.78835	145	7	-3.42926	3.44186e-27
BSU31322	yugO	putative potassium channel protein	16.1: Circulate	30.2293	1.00613	105	3	-3.42239	1.32421e-21
BSU25750	nucB	nuclease	16.11: Scavenge (Catabolism)	36.6429	1.61079	53	2	-3.41982	4.06985e-11
BSU37820	spsK	putative dTDP-4-dehydrorhamnose reductase	16.8: Protect, 16.5: Explore, 16.13: Shape	143.745	11.6555	431	30	-3.41589	7.6072e-72
BSU00600	yabP	spore protein involved in the shaping of the spore coat	16.13: Shape	496.1	44.7911	529	41	-3.41213	4.34316e-85
BSU12920	dppA	D-alanyl-aminopeptidase	16.11: Scavenge (Catabolism)	768.77	70.617	2232	176	-3.40792	0
BSU36940	ywlD	putative integral inner membrane protein UPF0059 DUF0204 family		75.8767	5.33899	149	9	-3.40754	1.32034e-26
BSU16980	spoVS	regulator required for dehydratation of the spore core and assembly of the coat (stage V sporulation)	16.13: Shape, 16.3: Control, 16.5: Explore	826.338	76.0959	759	60	-3.4069	1.01713e-120
BSU33700	opuBD	choline ABC transporter (permease)	16.1: Circulate, 16.8: Protect	29.2084	0.972151	70	2	-3.39235	8.5812e-15
BSU_misc_RNA_75	bsrF			147.34	12.2599	56	4	-3.38856	2.56549e-10
BSU08490	yfhD	conserved hypothetical protein		589.031	55.1696	398	32	-3.36991	1.37934e-63
BSU06930	yesK	putative permease	16.1: Circulate	41.2635	2.18493	44	2	-3.36987	3.5398e-09
BSU34560	mdxL	oligo-1,4-1,6-alpha-glucosidase (sucrase-maltase-isomaltase)	16.11: Scavenge (Catabolism)	30.5054	1.178	181	6	-3.35449	1.03295e-35
BSU05529	ydzR	conserved hypothetical protein		164.835	14.3298	134	10	-3.35285	9.66521e-23
BSU13390	ykoT	putative glycosyltransferase	16.13: Shape, 16.2: Construct biomass (Anabolism)	38.1116	1.95868	136	6	-3.34093	5.33411e-26
BSU34190	yvfH	putative lactate permease	16.1: Circulate	701.488	67.4947	4177	345	-3.33955	0
BSU07280	yfnG	putative CDP-sugar-dehydratase/epimerase		132.254	11.273	451	33	-3.3384	4.91753e-74
BSU30210	bioD	dethiobiotin synthetase	16.2: Construct biomass (Anabolism)	44.5014	464.661	109	977	3.32703	0
BSU03830	yclQ	putative iron-siderophore ABC transporter (binding lipoprotein)	16.1: Circulate	39.615	416.721	133	1201	3.33081	0
BSU21610	yokF	SPbeta phage DNA nuclease, lipoprotein	16.11: Scavenge (Catabolism)	1.59459	34.1791	5	92	3.33126	0
BSU03950	ycnJ	putative copper import protein	16.1: Circulate	69.204	715.168	396	3513	3.33228	0
BSU18320	ppsC	plipastatin synthetase	16.8: Protect	10.2649	123.506	277	2861	3.35515	0
BSU11910	yjcM	conserved hypothetical protein		10.1649	123.795	44	460	3.37028	0
BSU35250	ftsX	cell-division ABC transporter	16.13: Shape	11.8	140.803	37	379	3.37129	0
BSU38510	dltB	putative D-alanine esterase for lipoteichoic acid and wall teichoic acid	16.13: Shape, 16.1: Circulate	33.008	361.11	138	1296	3.37465	0
BSU38060	ywcJ	formate/nitrite transporter	16.1: Circulate	4.42266	65.2589	12	152	3.38848	0
BSU13220	thiW	thiamine ABC transporter (ATP-binding protein)	16.1: Circulate	29.5563	331.219	171	1645	3.40047	0
BSU13210	thiX	thiamine transporter, permease component	16.1: Circulate	24.1439	276.064	65	638	3.41087	0
BSU34330	epsE	bifunctional flagellar clutch and glycosyltransferase	16.5: Explore, 16.8: Protect	10.5243	133.277	31	337	3.43312	0
BSU18840	xynA	endo-1,4-beta-xylanase	16.11: Scavenge (Catabolism)	29.2123	335.658	66	651	3.43538	0
BSU38520	dltC	D-alanyl carrier protein	16.13: Shape, 16.2: Construct biomass (Anabolism)	26.3773	307.273	22	220	3.44607	0
BSU30190	bioI	cytochrome P450 for pimelic acid formation for biotin biosynthesis	16.2: Construct biomass (Anabolism)	13.6337	168.852	57	606	3.45002	0
BSU_misc_RNA_7	swaO			80.9054	919.493	41	400	3.47443	0
BSU40340	rocD	ornithine aminotransferase	16.11: Scavenge (Catabolism)	23.3262	285.18	99	1039	3.50325	0
BSU38330	ywbG	anti-holin factor controlling activity of murein hydrolases	16.13: Shape	8.80128	124.009	21	254	3.54426	0
BSU34320	epsF	putative glycosyltransferase involved in extracellular matrix formation	16.8: Protect, 16.5: Explore	6.88862	102.028	28	356	3.54887	0
BSU03810	yclO	putative iron-siderophore ABC transporter (permease)	16.1: Circulate	17.6848	229.058	59	656	3.5531	0
BSU03820	yclP	putative iron-siderophore ABC transporter (ATP-binding protein)	16.1: Circulate	21.7141	276.502	58	634	3.55387	0
BSU08460	yfhA	iron(III) siderophore transport permease	16.1: Circulate	4.68086	76.9808	17	240	3.5634	0
BSU30230	bioK	lysine-8-amino-7-oxononanoate aminotransferase	4.1: Biotin	48.7305	598.878	231	2437	3.56615	0
BSU38270	efeM	lipoprotein binding ferrous or ferric iron for transport	16.1: Circulate	13.7416	186.376	56	652	3.58096	0
BSU23860	gndA	NADP+-dependent 6-P-gluconate dehydrogenase	16.11: Scavenge (Catabolism), 16.2: Construct biomass (Anabolism), 16.7: Manage energy	77.1855	952.673	383	4058	3.5917	0
BSU37310	fnr	transcriptional regulator (FNR/CAP family)	16.3: Control	23.7787	308.857	60	669	3.592	0
BSU32030	bioYB	putative biotin transporter	16.6: Maintain, 16.1: Circulate	34.8715	447.395	74	815	3.60741	0
BSU34280	epsJ	putative glycosyl transferase	16.5: Explore	4.66729	79.3162	17	248	3.60837	0
BSU21620	yokE	conserved hypothetical protein; phage SPbeta		1.17663	37.6935	2	55	3.64333	2.95756e-12
BSU34310	epsG	biofilm extracellular matrix formation enzyme	16.5: Explore	3.60342	68.3623	14	228	3.65042	0
BSU11990	yjdB	putative exported protein	16.1: Circulate	500.539	6336.89	613	6662	3.65692	0
BSU13230	thiV	thiamine transporter, permease component	16.1: Circulate	23.206	321.639	49	583	3.68254	0
BSU28680	glcD	glycolate oxidase subunit	16.11: Scavenge (Catabolism)	12.6694	186.944	63	798	3.68708	0
BSU30220	bioF	8-amino-7-oxononanoate synthase	16.2: Construct biomass (Anabolism)	44.4449	599.226	183	2118	3.69432	0
BSU03290	nasE	assimilatory nitrite reductase subunit	16.2: Construct biomass (Anabolism), 16.10: Respire	18.5896	265.02	21	257	3.69696	0
BSU32990	mrgA	metalloregulation DNA-binding stress protein	16.8: Protect	44.284	607.582	72	848	3.71923	0
BSU08790	thiC	biosynthesis of the pyrimidine moiety from 5-aminoimidazole ribotide (AIR) (thiamin biosynthesis)	16.2: Construct biomass (Anabolism)	107.861	1459.05	673	7815	3.73326	0
BSU33239	yvrJ	conserved hypothetical protein		0.838217	36.1287	1	37	3.74782	8.46492e-09
BSU38499	ywzH	conserved hypothetical protein		11.3662	180.956	6	82	3.77483	0
BSU10020	serC	phosphoserine aminotransferase	16.2: Construct biomass (Anabolism)	35.5195	516.142	135	1684	3.78764	0
BSU13960	ykwC	putative beta-hydroxyacid dehydrogenase	16.11: Scavenge (Catabolism)	24.5809	366.143	75	959	3.7918	0
BSU38500	dltA	D-alanine:D-alanyl-carrier protein ligase	16.2: Construct biomass (Anabolism), 16.8: Protect, 16.13: Shape	35.7074	531.992	190	2430	3.8239	0
BSU12410	yjoA	conserved hypothetical protein		31.7765	477.662	52	671	3.82792	0
BSU13240	thiU	thiamine binding protein	16.1: Circulate	21.2056	328.273	45	598	3.83111	0
BSU14150	ykuN	short-chain flavodoxin	16.11: Scavenge (Catabolism), 16.3: Control	1.78714	52.0468	3	75	3.83503	6.68233e-16
BSU32040	yuiF	amino acid transporter	16.1: Circulate	4.91767	101.373	23	407	3.90142	0
BSU34340	epsD	putative extracellular matrix biosynthesis enzyme	16.5: Explore	8.92636	167.242	36	579	3.9532	0
BSU34350	epsC	putative UDP-sugar epimerase	16.5: Explore	4.42758	97.8131	28	531	3.95688	0
BSU39950	yxaJ	putative integral membrane protein		0.667032	42.737	1	55	4.06816	1.01652e-12
BSU06240	bdhA	acetoin reductase/2,3-butanediol dehydrogenase	16.11: Scavenge (Catabolism)	244.576	4141.06	896	13023	4.07059	0
BSU37770	rocB	putative N-deacylase involved in arginine and ornithine utilization	16.11: Scavenge (Catabolism)	8.18555	173.585	49	892	4.10757	0
BSU33320	fhuD	ferrichrome ABC transporter (ferrichrome-binding lipoprotein)	16.1: Circulate	14.3876	281.784	48	807	4.11411	0
BSU03652	yclD	putative FMN-binding enzyme subunit	16.11: Scavenge (Catabolism)	9.7774	213.56	16	300	4.19399	0
BSU39610	yxeB	ABC transporter (ferrioxamine binding lipoprotein)	16.1: Circulate	7.94224	180.243	27	526	4.19615	0
BSU40420	purA	adenylosuccinate synthetase	16.2: Construct biomass (Anabolism)	34.0635	700.18	155	2735	4.28323	0
BSU15480	pyrP	uracil permease	16.1: Circulate	11.9484	279.897	55	1106	4.33699	0
BSU03640	bsdC	phenolic acid decarboxylase subunit BsdC	3.2: Degradation	5.99484	161.551	30	694	4.35453	0
BSU14160	ykuO	conserved hypothetical protein		2.22493	85.1611	7	230	4.36668	0
BSU01600	ybbA	putative iron-chelator esterase	16.1: Circulate	2.26419	88.3592	6	201	4.40533	0
BSU03630	bsdB	phenolic acid decarboxylase subunit BsdB	3.2: Degradation	4.62042	142.095	10	264	4.44396	0
BSU37800	yweA	member of the processed secretome		66.6085	1491.36	109	2095	4.44403	0
BSU_misc_RNA_67	rsaE			2.42868	99.0223	1	35	4.51165	2.32737e-08
BSU13890	ptsG	phosphotransferase system (PTS) glucose-specific enzyme IICBA component	16.1: Circulate, 16.2: Construct biomass (Anabolism)	16.914	437.731	125	2777	4.53909	0
BSU_misc_RNA_52				15.2567	399.887	8	180	4.54156	0
BSU33250	yvrL	putative integral inner membrane protein		1.38275	77.3179	2	96	4.55138	0
BSU15530	pyrK	dihydroorotate dehydrogenase (electron transfer subunit)		4.42266	151.985	12	354	4.58347	0
BSU03651	bsdD	phenolic acid decarboxylase subunit BsdD	3.2: Degradation	3.73889	142.279	3	98	4.65195	0
BSU_misc_RNA_28				0	48.933	0	17	4.67053	2.20726e-39
BSU37290	arfM	transcriptional regulator	16.3: Control	1.78714	95.0721	3	137	4.67987	0
BSU14170	ykuP	short-chain flavodoxin		3.73889	147.361	6	203	4.70189	0
BSU37430	albG	putative integral inner membrane protein involved in subtilosin production and immunity		17.4055	512.087	43	1086	4.72747	0
BSU39940	yxaL	membrane associated protein kinase with beta-propeller domain	16.6: Maintain	27.4246	783.918	119	2920	4.73928	0
BSU01610	feuC	iron-uptake protein	16.1: Circulate	1.40532	93.9683	5	287	4.8167	0
BSU32130	guaC	GMP reductase	16.2: Construct biomass (Anabolism)	1.4483	96.842	5	287	4.84117	0
BSU33240	oxdC	oxalate decarboxylase	16.11: Scavenge (Catabolism)	46.6231	1394.39	190	4878	4.84391	0
BSU01620	feuB	iron-uptake protein	16.1: Circulate	2.82742	141.3	10	429	4.89164	0
BSU37420	albF	putative peptidase involved in subtilosin production	16.8: Protect, 16.4: Excrete, 16.5: Explore	24.4006	795.114	110	3077	4.91614	0
BSU04536	fbpA	regulator of iron homeostasis	16.3: Control	0	64.1973	0	32	5.0487	3.50729e-08
BSU03300	nasD	assimilatory nitrite reductase subunit	16.10: Respire, 16.2: Construct biomass (Anabolism)	3.17295	176.46	27	1289	5.10847	0
BSU38760	cydA	cytochrome bb' ubiquinol oxidase (subunit I)	16.10: Respire	24.0331	898.24	119	3818	5.11189	0
BSU37780	rocA	delta-1-pyrroline-5 carboxylate dehydrogenase	16.11: Scavenge (Catabolism)	17.4385	684.274	95	3200	5.1418	0
BSU37320	narK	nitrite extrusion permease	16.1: Circulate, 16.8: Protect	1.19594	111.175	5	399	5.14617	0
BSU32010	besA	bacillibactin trilactone hydrolase	16.11: Scavenge (Catabolism)	8.81862	422.713	27	1111	5.2949	0
BSU04530	fbpB	regulator of iron homeostasis		4.73593	323.661	3	176	5.59535	0
BSU25890	yqxI	hypothetical protein; skin element		73.9989	3733.6	125	5414	5.61922	0
BSU15490	pyrB	aspartate carbamoyltransferase	16.2: Construct biomass (Anabolism)	0	102.742	0	284	5.7107	0
BSU25880	yqxJ	hypothetical protein; skin element		50.0991	2796.78	64	3067	5.7474	0
BSU37350	sboA	subtilosin A	16.5: Explore, 16.8: Protect, 16.4: Excrete	2725.31	147664	1266	58884	5.75871	0
BSU15520	pyrAB	pyrimidine-specific carbamoyl-phosphate synthetase (large subunit)	16.2: Construct biomass (Anabolism)	1.237	174.978	14	1700	5.77277	0
BSU15540	pyrD	dihydroorotate dehydrogenase (catalytic subunit)		0.303585	124.132	1	351	5.7749	0
BSU21460	bdbA	bacteriophage SPbeta thiol-disulfide oxidoreductase	16.5: Explore	5.49093	410.973	8	514	5.78476	0
BSU15510	pyrAA	pyrimidine-specific carbamoyl-phosphate synthetase (small subunit, glutaminase subunit)	16.2: Construct biomass (Anabolism)	1.29751	188.937	5	625	5.85557	0
BSU15550	pyrF	orotidine 5'-phosphate decarboxylase	16.2: Construct biomass (Anabolism)	0.394661	137.464	1	299	5.86393	0
BSU21440	bdbB	bacteriophage SPbeta thiol-disulfide oxidoreductase	16.6: Maintain, 16.5: Explore	5.72125	453.205	9	612	5.88154	0
BSU01630	feuA	iron hydroxamate-binding lipoprotein	16.1: Circulate	1.48929	210.269	5	606	5.92682	0
BSU37370	albA	putative antilisterial bacteriocin (subtilosin) production enzyme	16.5: Explore	63.4973	4003.66	301	16292	5.93446	0
BSU15560	pyrE	orotate phosphoribosyltransferase	16.2: Construct biomass (Anabolism)	1.30947	202.373	3	398	5.94846	0
BSU37280	narG	nitrate reductase (alpha subunit)	16.10: Respire	1.92674	246.176	25	2742	5.98189	0
BSU37410	albE	putative hydrolase involved in subtilosin production	16.8: Protect, 16.5: Explore, 16.4: Excrete	18.3563	1302.4	75	4568	6.00177	0
BSU37250	narI	nitrate reductase (gamma subunit)	16.10: Respire	4.65136	438.401	11	890	6.04903	0
BSU37400	albD	putative integral inner membrane protein involved in subtilosin production and immunity		24.4924	1812.64	113	7179	6.09796	0
BSU21470	sunT	sublancin 168 lantibiotic transporter	16.1: Circulate	2.41492	307.262	18	1966	6.1303	0
BSU15500	pyrC	dihydroorotase	2: Purines, pyrimidines, nucleosides, and nucleotides	0.220789	162.036	1	630	6.2068	0
BSU37390	albC	putative transporter involved in subtilosin production	16.4: Excrete, 16.5: Explore, 16.6: Maintain	37.4928	2925.83	95	6364	6.2121	0
BSU37380	albB	putative membrane component involved in subtilosin production	16.4: Excrete, 16.5: Explore	45.6052	3696.36	26	1809	6.27962	0
BSU21450	sunS	sublancin glycosyltransferase	16.4: Excrete, 16.6: Maintain	4.92626	551.435	22	2114	6.32019	0
BSU37270	narH	nitrate reductase (beta subunit)	16.10: Respire	0.970477	246.68	5	1091	6.38745	0
BSU37260	narJ	nitrate reductase molybdenum cofactor assembly chaperone NarJ	16.10: Respire	1.02398	268.392	2	450	6.48246	0
BSU31959	ybdZ	conserved hypothetical protein	16.2: Construct biomass (Anabolism), 16.11: Scavenge (Catabolism)	5.41249	701.442	4	445	6.56833	0
BSU37360	sboX	putative bacteriocin-like product	16.8: Protect, 16.5: Explore	14.8578	2057.5	8	951	6.93273	0
BSU31960	dhbF	siderophore 2,3-dihydroxybenzoate-glycine-threonine trimeric ester bacillibactin synthetase	16.11: Scavenge (Catabolism), 16.2: Construct biomass (Anabolism)	2.4685	551.417	62	11889	6.95243	0
BSU31970	dhbB	isochorismatase	16.11: Scavenge (Catabolism), 16.2: Construct biomass (Anabolism)	1.81569	520.321	6	1476	7.09685	0
BSU31990	dhbC	isochorismate synthase	16.11: Scavenge (Catabolism), 16.2: Construct biomass (Anabolism)	1.89912	541.187	8	1957	7.12216	0
BSU31980	dhbE	2,3-dihydroxybenzoate-AMP ligase	16.11: Scavenge (Catabolism), 16.2: Construct biomass (Anabolism)	1.57864	520.842	9	2549	7.19082	0
BSU32000	dhbA	2,3-dihydro-2,3-dihydroxybenzoate dehydrogenase	16.11: Scavenge (Catabolism), 16.2: Construct biomass (Anabolism)	0.361521	345.757	1	821	7.20222	0
BSU35080	yvmB	putative transcriptional regulator	16.3: Control	1.6715	907.377	3	1398	7.95236	0
BSU35090	yvmA	putative efflux transporter	16.1: Circulate	3.04787	1274.09	13	4665	7.98184	0
BSU36000	alsD	alpha-acetolactate decarboxylase	16.11: Scavenge (Catabolism), 16.8: Protect, 16.14: Store	7.76988	4061	21	9422	8.69999	0
BSU36010	alsS	alpha-acetolactate synthase	16.14: Store, 16.11: Scavenge (Catabolism), 16.8: Protect	2.48823	2271.13	15	11753	8.98432	0
BSU35060	cypX	cyclo-L-leucyl-L-leucyl dipeptide oxidase	16.11: Scavenge (Catabolism)	10.965	10304.2	47	37915	9.63468	0
BSU35070	yvmC	cyclodipeptide synthase		6.08633	10442.3	16	23565	10.3349	0

## Sheet: S1b. Glc-regulated genes
Table S1b Glucose-regulated genes I and II (low threshold).
locus_tag	gene	Product	functional category	TPM - Glucose	TPM + Glucose	Raw read count - Glucose	Raw read count + Glucose	log2 Fold change	q-value
BSU11230	carA	arginine-specific carbamoyl-phosphate synthetase (small subunit)	16.2: Construct biomass (Anabolism)	2746.3	0.311692	10264	1	-10.2154	0
BSU11250	argF	ornithine carbamoyltransferase	16.2: Construct biomass (Anabolism)	5069.22	3.4481	17126	10	-9.86236	0
BSU11240	carB	arginine-specific carbamoyl-phosphate synthetase (large subunit)	16.2: Construct biomass (Anabolism)	3438.26	2.14043	37425	20	-9.69852	0
BSU11220	argD	N-acetylornithine aminotransferase	16.2: Construct biomass (Anabolism)	2030.31	0.857558	8274	3	-9.47412	0
BSU06900	cotJB	component of the inner spore coat	16.5: Explore, 16.13: Shape, 16.8: Protect	1248.56	0	1160	0	-9.28836	1.2967e-253
BSU29440	argH	argininosuccinate lyase	16.2: Construct biomass (Anabolism)	4387.19	5.25424	21399	22	-9.24091	0
BSU29450	argG	argininosuccinate synthase	16.2: Construct biomass (Anabolism)	2932.29	3.55052	12507	13	-9.04617	0
BSU08970	prkA	serine protein kinase	16.3: Control	2247.17	2.26963	14994	13	-9.04106	0
BSU06910	cotJC	component of the inner spore coat	16.5: Explore, 16.8: Protect	1294.65	0.580732	2597	1	-8.9728	0
BSU29430	ytzD	hypothetical protein		978.758	0	465	0	-8.93775	1.63709e-102
BSU36550	spoIIQ	forespore protein required for alternative engulfment	16.6: Maintain, 16.13: Shape, 16.8: Protect	6021.97	14.3752	18056	37	-8.52306	0
BSU11200	argJ	ornithine acetyltransferase; amino-acid acetyltransferase	16.2: Construct biomass (Anabolism)	1034.92	1.08441	4447	4	-8.3931	0
BSU22800	spoIVA	morphogenetic stage IV sporulation protein	16.5: Explore	4885.98	14.3239	25431	64	-8.2261	0
BSU24360	spoIIIAH	stage III sporulation ratchet engulfment protein	16.5: Explore	1766.35	4.03065	4084	8	-8.19587	0
BSU18260	yngJ	acyl-CoA dehydrogenase, short-chain specific	16.11: Scavenge (Catabolism)	668.996	0.289604	2691	1	-8.19506	0
BSU27430	glnQ	glutamine ABC transporter (ATP-binding protein)	16.1: Circulate	583.903	0	1498	0	-8.19452	0
BSU27440	glnH	glutamine ABC transporter (glutamine-binding lipoprotein)	16.1: Circulate	873.554	1.20809	2527	3	-8.09234	0
BSU11210	argB	N-acetylglutamate 5-phosphotransferase (acetylglutamate kinase)		992.533	1.70408	2714	4	-8.06876	0
BSU11190	argC	N-acetylglutamate gamma-semialdehyde dehydrogenase	16.2: Construct biomass (Anabolism)	782.112	0.956698	2857	3	-8.05093	0
BSU27840	safA	morphogenetic protein associated with SpoVID	16.13: Shape, 16.8: Protect	3619.81	13.3658	14828	47	-7.88084	0
BSU18250	yngI	putative acetoacetyl-CoA synthetase	16.11: Scavenge (Catabolism)	604.649	0.60185	3511	3	-7.86518	0
BSU18240	yngHA	biotin carboxylase/methylcrotonoyl-CoA carboxylase subunit	16.11: Scavenge (Catabolism)	442.942	0	2081	0	-7.79747	0
BSU00160	yaaH	spore peptidoglycan hydrolase	16.8: Protect, 16.13: Shape	890.974	2.06241	4026	8	-7.78014	0
BSU28380	gerM	germination (cortex hydrolysis) and sporulation (stage II, multiple polar septa) lytic enzyme	16.5: Explore	1186.69	3.60782	4598	12	-7.72772	0
BSU19690	kamA	lysine 2,3-aminomutase	16.8: Protect, 16.11: Scavenge (Catabolism)	616.273	0.935077	3071	4	-7.7187	0
BSU37620	rsfA	prespore-specific regulatory gene	16.3: Control	1124.92	3.40816	3076	8	-7.70303	0
BSU33120	liaH	modulator of liaIHGFSR (yvqIHGFEC) operon expression	16.3: Control	2389.76	10.2528	5702	21	-7.60882	0
BSU18239	yngHB	acyl-CoA carboxylase; biotinylated subunit	16.11: Scavenge (Catabolism)	372.474	0	291	0	-7.54872	1.19026e-64
BSU19689	yokU	conserved hypothetical protein	18: Unknown function	809.691	2.37288	795	2	-7.5362	1.64779e-172
BSU38080	ywcI	hypothetical protein		4183.56	21.8493	4461	20	-7.45533	0
BSU24380	spoIIIAF	stage III sporulation protein	16.5: Explore	535.823	1.06608	1171	2	-7.45459	3.02818e-254
BSU14810	ylaK	putative phosphate starvation inducible protein	16.6: Maintain	384.219	0.249073	1797	1	-7.42395	0
BSU10300	aprE	serine alkaline protease (subtilisin E)	16.11: Scavenge (Catabolism)	3898.34	21.3746	15722	74	-7.38251	0
BSU09830	yhaX	putative hydrolase		2046.12	10.3085	6243	27	-7.3785	0
BSU18230	yngG	putative hydroxymethylglutaryl-CoA lyase		329.621	0	1044	0	-7.37339	2.13559e-228
BSU24370	spoIIIAG	stage III sporulation engulfment assembly protein	16.5: Explore	476.475	0.959471	1157	2	-7.33696	3.34376e-251
BSU25600	comER	putative pyrroline-5'-carboxylate reductase	16.11: Scavenge (Catabolism)	761.205	2.81888	2202	7	-7.30723	0
BSU14250	yknT	hypothetical protein		367.402	0.342668	1249	1	-7.3009	4.46282e-272
BSU39360	hutU	urocanase	16.11: Scavenge (Catabolism)	778.987	2.99292	4548	15	-7.28927	0
BSU24140	mmgD	2-methylcitrate synthase/citrate synthase III	16.11: Scavenge (Catabolism)	301.677	0	1188	0	-7.2464	1.0633e-259
BSU29630	refZ	regulator of FtsZ	16.3: Control	2623.89	15.3838	5762	29	-7.23892	0
BSU31730	yuzC	inner spore coat protein	16.5: Explore	432.009	0.897066	561	1	-7.22699	1.65023e-122
BSU37920	gerQ	inner spore coat protein	16.13: Shape, 16.8: Protect	2180.61	12.7314	4190	21	-7.21101	0
BSU19710	yodQ	putative deacylase	16.2: Construct biomass (Anabolism)	368.47	0.504985	1700	2	-7.20841	0
BSU24430	spoIIIAA	ATP-binding stage III sporulation protein	16.5: Explore	290.921	0	946	0	-7.19437	4.2917e-207
BSU12320	yjmC	putative oxidoreductase	16.11: Scavenge (Catabolism)	337.12	0.326447	1203	1	-7.18752	4.44557e-262
BSU29500	ytfJ	conserved hypothetical protein		704.158	2.90366	1130	4	-7.16999	1.37857e-243
BSU33130	liaI	permease	16.8: Protect, 16.1: Circulate	1531.16	8.68812	2053	10	-7.16436	0
BSU06890	cotJA	component of the inner spore coat	16.8: Protect, 16.5: Explore, 16.13: Shape	847.902	3.98816	743	3	-7.14904	2.46887e-160
BSU35960	rbsB	ribose ABC transporter (ribose-binding lipoprotein)	16.1: Circulate	984.64	5.04819	3181	14	-7.12913	0
BSU08070	acoB	acetoin dehydrogenase E1 component (TPP-dependent beta subunit)	16.11: Scavenge (Catabolism)	275.595	0	998	0	-7.11684	2.13429e-218
BSU36420	spoIIID	transcriptional regulator	16.3: Control	1235.37	7.04292	1226	6	-7.09627	1.0291e-262
BSU19700	kamB	epsilon-amino-beta-lysine acetyl transferase	16.8: Protect, 16.11: Scavenge (Catabolism)	482.516	1.59912	1406	4	-7.07276	1.41265e-303
BSU01570	ybaN	polysaccharide deacetylase involved in sporulation	16.13: Shape, 16.8: Protect	325.386	0.432702	876	1	-7.07229	5.39985e-191
BSU24160	mmgB	3-hydroxybutyryl-CoA dehydrogenase	16.11: Scavenge (Catabolism)	265.738	0	808	0	-7.06468	4.31702e-177
BSU19270	yozN	conserved hypothetical protein		430.539	1.25385	400	1	-7.05454	1.71097e-87
BSU39390	hutM	histidine permease	16.1: Circulate	719.145	3.47707	3614	15	-7.04074	0
BSU12340	uxuA	D-mannonate dehydratase	16.11: Scavenge (Catabolism)	261.002	0	992	0	-7.03893	4.28629e-217
BSU27980	spoIVFA	regulator of SpoIVFB (stage IV sporulation)	16.5: Explore, 16.3: Control	530.781	2.08187	1485	5	-7.02817	0
BSU38990	atoA	acetoacetyl CoA-transferase (subunit A)	16.11: Scavenge (Catabolism)	256.81	0	648	0	-7.01575	2.63259e-142
BSU35940	rbsA	ribose ABC transporter (ATP-binding protein)	16.1: Circulate	737.232	3.7971	3845	17	-6.99455	0
BSU11510	yjbE	putative transporter component	16.1: Circulate, 16.8: Protect	253.015	0	585	0	-6.99444	1.31045e-128
BSU38240	ywcA	putative acetate Na+-dependent symporter	16.1: Circulate	358.972	0.85867	1948	4	-6.9804	0
BSU28100	ysxE	spore coat protein	16.5: Explore, 16.8: Protect	1390.31	9.03361	5020	28	-6.97943	0
BSU09400	spoVR	involved in spore cortex synthesis (stage V sporulation)	16.13: Shape	516.004	2.11738	2555	9	-6.97509	0
BSU18210	yngE	putative methylcrotonoyl-CoA carboxylase	16.11: Scavenge (Catabolism)	326.335	0.646518	1764	3	-6.95493	0
BSU38980	atoB	acetoacetyl CoA-transferase (subunit B)	16.11: Scavenge (Catabolism)	494.981	2.0339	1134	4	-6.94487	1.86515e-244
BSU39060	citH	secondary transporter of divalent metal ions/citrate complexes	16.1: Circulate	355.139	1.03362	1601	4	-6.8793	0
BSU28110	spoVID	morphogenetic spore protein (stage VI sporulation)	16.13: Shape, 16.5: Explore	2008.82	15.1333	12216	79	-6.87484	0
BSU35950	rbsC	ribose ABC transporter (permease)	16.1: Circulate	671.534	3.75768	2290	11	-6.87012	0
BSU40950	yyaC	conserved hypothetical protein		473.133	2.14251	1029	4	-6.84168	1.24342e-221
BSU19730	yodS	putative aminoacyloate CoA-transferase	16.11: Scavenge (Catabolism)	227.325	0	552	0	-6.84125	1.9699e-121
BSU19330	sodF	superoxide dismutase	16.8: Protect	314.721	0.782547	937	2	-6.83066	2.22281e-203
BSU36430	usd	putative factor required for translation of spoIIID	16.3: Control	225.277	0	88	0	-6.82831	2.08518e-20
BSU11549	yizD	conserved hypothetical protein		223.265	0	132	0	-6.81548	5.13268e-30
BSU19720	yodR	putative acyloate-acetoacetate CoA-transferase	16.11: Scavenge (Catabolism)	218.982	0	504	0	-6.78779	5.41267e-111
BSU38070	sacT	transcriptional antiterminator	16.3: Control	4569.06	39.4353	13362	99	-6.78552	0
BSU24150	mmgC	short chain acyl-CoA dehydrogenase	16.11: Scavenge (Catabolism)	249.509	0.290366	1001	1	-6.77889	3.61066e-218
BSU08090	acoL	acetoin dehydrogenase E3 component (dihydrolipoamide dehydrogenase)	16.11: Scavenge (Catabolism)	503.515	2.64429	2440	11	-6.76615	0
BSU23480	dacF	D-alanyl-D-alanine carboxypeptidase (penicilin binding protein)	16.5: Explore, 16.13: Shape, 16.8: Protect	331.029	1.13168	1363	4	-6.73257	3.13122e-294
BSU23980	artP	High affinity arginine ABC transporter binding lipoprotein	16.1: Circulate	989.365	7.32721	2674	17	-6.73183	0
BSU27450	glnM	glutamine ABC transporter (permease)	16.1: Circulate	209.952	0	481	0	-6.72759	5.42837e-106
BSU39370	hutI	imidazolone-5-propionate hydrolase	16.11: Scavenge (Catabolism)	985.791	7.32108	4392	28	-6.72757	0
BSU39350	hutH	histidine ammonia-lyase (histidase)	16.11: Scavenge (Catabolism)	553.052	3.25164	2972	15	-6.72371	0
BSU00640	spoIIE	SpoIIAA-phosphate serine phosphatase	16.13: Shape, 16.3: Control	616.7	3.99779	5391	30	-6.68866	0
BSU12330	yjmD	putative oxidoreductase	16.11: Scavenge (Catabolism)	336.808	1.29811	1209	4	-6.68269	9.32894e-261
BSU23170	spmB	spore maturation protein	16.8: Protect, 16.13: Shape, 16.5: Explore	386.282	1.84926	730	3	-6.65638	1.65523e-157
BSU24170	mmgA	degradative acetoacetyl-CoA thiolase	16.11: Scavenge (Catabolism)	198.332	0	825	0	-6.64625	8.71503e-181
BSU24130	mmgE	2-methylcitrate dehydratase	16.11: Scavenge (Catabolism)	571.716	3.7324	2855	16	-6.64505	0
BSU08080	acoC	acetoin dehydrogenase E2 component (dihydrolipoamide acetyltransferase)	16.11: Scavenge (Catabolism)	390.981	1.93577	1647	7	-6.64167	0
BSU08060	acoA	acetoin dehydrogenase E1 component (TPP-dependent alpha subunit)	16.11: Scavenge (Catabolism)	285.29	0.99107	1006	3	-6.5857	1.66552e-217
BSU18220	yngF	putative Methylglutaconyl-CoA hydratase	16.11: Scavenge (Catabolism)	223.187	0.422755	615	1	-6.53833	2.97458e-134
BSU39380	hutG	formiminoglutamate hydrolase	16.11: Scavenge (Catabolism)	918.77	7.93062	3104	23	-6.53481	0
BSU12350	uxuB	fructuronate reductase	16.11: Scavenge (Catabolism)	216.597	0.395481	638	1	-6.51181	2.98329e-139
BSU15650	yloB	P-type calcium transport ATPase	16.1: Circulate	370.582	2.10524	3486	17	-6.50395	0
BSU38970	yxjF	putative dehydrogenase	16.11: Scavenge (Catabolism)	408.979	2.56603	1114	6	-6.49198	2.25028e-238
BSU27850	nadA	quinolinate synthetase	16.10: Respire	444.843	2.99022	1733	10	-6.48452	0
BSU27460	glnP	glutamine ABC transporter (permease)	16.1: Circulate	219.712	0.503832	508	1	-6.46841	5.53174e-111
BSU22280	yppD	conserved hypothetical protein		273.76	1.3456	237	1	-6.365	5.13618e-52
BSU08980	yhbH	factor involved in shape determination (sporulation)	16.13: Shape	754.856	7.58055	3132	27	-6.30377	0
BSU23970	artQ	High affinity arginine ABC transporter (permease)	16.1: Circulate	390.068	3.00925	906	6	-6.29037	3.61843e-193
BSU23960	artR	High affinity arginine ABC transporter (ATP-binding protein)	16.1: Circulate	1390.91	16.0244	3539	35	-6.27201	0
BSU32280	yutG	putative phosphatidylglycerophosphatase A	16.11: Scavenge (Catabolism), 16.8: Protect, 16.6: Maintain	407.233	3.30357	718	5	-6.26982	3.59394e-153
BSU12360	exuT	hexuronate transporter	16.1: Circulate	190.557	0.521698	851	2	-6.25474	1.10859e-184
BSU23180	spmA	spore maturation protein	16.8: Protect, 16.5: Explore	236.075	1.12019	491	2	-6.25364	2.05305e-106
BSU06950	yesM	two-component sensor histidine kinase [YesN]	16.12: Sense, 16.3: Control	235.649	1.14539	1438	6	-6.23945	0
BSU27970	spoIVFB	membrane metalloprotease	16.5: Explore	259.902	1.52719	793	4	-6.21437	2.46271e-170
BSU11040	yitM	conserved hypothetical protein		513.909	5.09257	1058	9	-6.18466	1.26053e-223
BSU00240	csfB	forespore-specific anti-sigma factor	16.5: Explore	389.075	3.39505	267	2	-6.17966	1.11176e-57
BSU28810	abnA	arabinan-endo 1,5-alpha-L-arabinase	16.11: Scavenge (Catabolism)	192.068	0.681106	657	2	-6.17759	1.65673e-142
BSU29160	ytvI	putative permease	16.1: Circulate	207.006	0.889832	813	3	-6.17641	1.50056e-175
BSU37030	racA	chromosome-anchoring protein RacA	16.13: Shape, 16.2: Construct biomass (Anabolism)	4888.5	67.3963	9548	113	-6.13898	0
BSU29020	gapB	glyceraldehyde-3-phosphate dehydrogenase	16.2: Construct biomass (Anabolism)	366.93	3.23575	1321	10	-6.13881	6.50505e-280
BSU15030	ylbJ	putative factor required for spore cortex formation	16.13: Shape, 16.8: Protect, 16.5: Explore	131.309	0	567	0	-6.05863	1.07753e-124
BSU08500	yfhE	hypothetical protein		130.558	0	51	0	-6.05048	2.50347e-12
BSU24420	spoIIIAB	stage III sporulation protein	16.5: Explore	208.161	1.28301	378	2	-6.00033	7.76411e-82
BSU09780	yheC	spore coat associated protein, similar to YheD	16.8: Protect	299.769	2.72817	1152	9	-5.99602	4.7316e-244
BSU11730	cotO	spore outer coat protein	16.5: Explore, 16.13: Shape	1911.4	28.0687	4601	58	-5.99173	0
BSU06940	yesL	putative permease	16.1: Circulate	291.823	2.62712	647	5	-5.98869	9.68385e-138
BSU15090	gerR	DNA-binding regulator	16.5: Explore, 16.13: Shape	1677.59	24.4566	3436	43	-5.98834	0
BSU12110	yjfA	conserved hypothetical protein		386.667	4.19009	645	6	-5.97243	1.87683e-136
BSU39000	yxjC	putative permease	16.1: Circulate	167.209	0.699825	835	3	-5.9698	2.48735e-180
BSU06960	yesN	two-component response regulator [YesM]	16.3: Control	176.346	0.897066	687	3	-5.94394	3.69239e-148
BSU19280	yocN	conserved hypothetical protein		988.473	14.146	814	10	-5.93887	8.90352e-170
BSU04630	ydcC	putative lipoprotein	16.13: Shape, 16.5: Explore	1052.52	15.2978	3767	47	-5.92986	0
BSU24410	spoIIIAC	stage III sporulation protein	16.5: Explore	116.682	0	85	0	-5.89096	9.4514e-20
BSU12050	yjdH	hypothetical protein		360.935	4.17951	503	5	-5.87607	1.91568e-106
BSU17320	ymaF	conserved hypothetical protein		115.31	0	168	0	-5.87418	7.33408e-38
BSU11410	yjbA	putative nucleic acid binding protein	16.3: Control	591.708	8.35236	1568	19	-5.84172	0
BSU28210	lonB	LonB ATP-dependent protease	16.6: Maintain	523.093	7.18302	3054	36	-5.83746	0
BSU37510	pbpG	sporulation specific penicillin-binding protein	16.8: Protect, 16.5: Explore	130.17	0.318899	951	2	-5.83281	2.01142e-206
BSU13830	ykvU	spore membrane protein involved in germination	16.2: Construct biomass (Anabolism)	138.892	0.494794	654	2	-5.81953	7.42915e-142
BSU00660	yabT	putative serine/threonine-protein kinase	16.3: Control	495.107	6.83517	1772	21	-5.81416	0
BSU36960	ywlB	conserved hypothetical protein		440.313	5.96428	688	8	-5.79538	4.27321e-144
BSU05740	phoB	alkaline phosphatase III	16.11: Scavenge (Catabolism)	223.397	2.14482	1092	9	-5.76501	5.16102e-231
BSU27690	yrzE	putative transporter		263.456	2.92289	420	4	-5.75282	2.96645e-89
BSU09770	yheD	spore coat associated protein	16.8: Protect	351.126	4.61772	1683	19	-5.73771	0
BSU27670	spoVB	putative putative translocase with flippase function for teichoic acid synthesis; involved in spore cortex synthesis (stage V sporulation)	16.13: Shape	115.159	0.212599	631	1	-5.72658	9.90222e-138
BSU25520	yqxA	conserved hypothetical protein	18: Unknown function	256.494	2.92936	306	3	-5.71259	2.59171e-65
BSU38630	katX	major catalase in spores	16.8: Protect	270.847	3.22158	1567	16	-5.70746	0
BSU10390	yhfW	putative Rieske [2Fe-2S] oxygenase	16.11: Scavenge (Catabolism)	123.506	0.432702	665	2	-5.68905	3.02901e-144
BSU19740	yodT	putative aminovalerate aminotransferase	16.11: Scavenge (Catabolism)	175.602	1.48772	825	6	-5.67022	1.44838e-175
BSU38130	ywcE	protein required for proper spore morphogenesis and germination	16.13: Shape	800.802	13.7924	744	11	-5.66774	9.68218e-154
BSU10280	yhfM	hypothetical protein		182.979	1.6718	255	2	-5.65473	4.51057e-55
BSU29510	ytfI	conserved hypothetical protein		147.294	0.972151	353	2	-5.6505	2.13499e-76
BSU12960	dppE	dipeptide ABC transporter (dipeptide-binding lipoprotein)	16.1: Circulate	1445.23	27.0832	8392	135	-5.63697	0
BSU24400	spoIIIAD	stage III sporulation protein	16.5: Explore	95.4254	0	135	0	-5.60623	1.13782e-30
BSU10009	yhzF	hypothetical protein		93.2386	0	63	0	-5.57347	6.05477e-15
BSU00650	yabS	conserved hypothetical protein		1309.89	25.5664	3402	57	-5.57259	0
BSU25530	spoIIP	spore autolysin (stage II sporulation)	16.5: Explore	197.212	2.1958	837	8	-5.56922	1.83141e-176
BSU28720	abfA	alpha-L-arabinofuranosidase	16.11: Scavenge (Catabolism)	131.774	0.880951	697	4	-5.53711	1.81751e-149
BSU18019	ynzL	conserved hypothetical protein		90.2081	0	40	0	-5.52682	6.26652e-10
BSU17030	cotE	morphogenic spore protein	16.8: Protect, 16.13: Shape, 16.5: Explore	1504.05	30.9192	2890	51	-5.51569	0
BSU01650	ybbC	conserved hypothetical protein		330.488	5.31755	1448	20	-5.5058	4.94196e-299
BSU12950	dppD	dipeptide ABC transporter (ATP-binding protein)	16.1: Circulate	746.472	14.7776	2648	45	-5.47934	0
BSU30950	glgA	bacterial glycogen (starch) synthase	16.14: Store	445.275	8.19012	2280	36	-5.45592	0
BSU24390	spoIIIAE	stage III sporulation protein	16.5: Explore	120.056	0.827543	507	3	-5.43185	5.0148e-109
BSU24580	yqhH	putative RNA polymerase-associated helicase protein	16.5: Explore, 16.3: Control	109.656	0.593221	646	3	-5.42817	3.01691e-139
BSU18470	proJ	glutamate 5-kinase	16.2: Construct biomass (Anabolism)	172.632	2.07627	678	7	-5.42092	9.04185e-143
BSU24120	mmgF	2-methylisocitrate lyase	16.11: Scavenge (Catabolism)	723.248	14.9798	2306	41	-5.41658	0
BSU22849	ypzH	conserved hypothetical protein		83.0609	0	57	0	-5.41042	1.22976e-13
BSU35970	ywsB	conserved hypothetical protein		1157.79	25.2732	2188	41	-5.41023	0
BSU13710	ykvI	putative transporter		96.3516	0.317066	354	1	-5.40758	1.74575e-77
BSU23190	dacB	D-alanyl-D-alanine carboxypeptidase (penicillin-binding protein 5*)	16.8: Protect, 16.13: Shape, 16.5: Explore	163.964	2.01664	663	7	-5.36874	1.63856e-139
BSU05730	ydhF	putative lipoprotein		99.5144	0.465566	249	1	-5.36362	1.24748e-54
BSU23470	spoIIAA	anti-anti-sigma factor (antagonist of SpoIIAB)	16.5: Explore, 16.3: Control	3535.09	86.0271	4404	92	-5.32847	0
BSU30960	glgD	glucose-1-phosphate adenylyltransferase (ADP-glucose pyrophosphorylase) beta subunit	16.14: Store	450.739	9.30184	1637	29	-5.32405	0
BSU16720	ymxH	conserved hypothetical protein		583.731	12.8301	530	10	-5.30363	3.93847e-108
BSU03400	yckD	putative exported protein		155.304	1.98809	182	2	-5.30172	3.52532e-39
BSU29239	ytrH	membrane protein involved in a sporulation process	16.13: Shape, 16.8: Protect	75.6087	0	91	0	-5.27815	4.58655e-21
BSU10400	yhxC	putative oxidoreductase		134.461	1.5432	406	4	-5.26729	3.27628e-86
BSU22160	yptA	hypothetical protein		335.955	6.89619	227	4	-5.2475	2.71097e-47
BSU35240	ctpB	PDZ-containing carboxyl-terminal protease processing protease	16.3: Control, 16.6: Maintain	151.432	2.06456	769	9	-5.23835	7.58214e-161
BSU28750	araN	sugar-binding lipoprotein	16.1: Circulate	73.1122	0	335	0	-5.23098	3.1552e-74
BSU12940	dppC	dipeptide ABC transporter (permease)	16.1: Circulate	508.116	11.687	1722	34	-5.21995	0
BSU30970	glgC	glucose-1-phosphate adenylyltransferase (ADP-glucose pyrophosphorylase) subunit alpha	16.14: Store	373.156	8.10891	1501	28	-5.21379	6.69952e-304
BSU01660	nagZ	N-acetylglucosaminidase lipoprotein	16.11: Scavenge (Catabolism)	254.252	4.97641	1726	29	-5.19894	0
BSU29910	ytzH	conserved hypothetical protein		71.2935	0	70	0	-5.19561	1.80583e-16
BSU28740	araP	arabinose/arabinan permease	16.1: Circulate	83.2558	0.351398	276	1	-5.18021	1.66151e-60
BSU37170	acdA	acyl-CoA dehydrogenase	16.11: Scavenge (Catabolism)	209.129	4.06513	839	14	-5.12144	7.26841e-172
BSU23460	spoIIAB	anti-sigma factor (antagonist of sigma(F)) and serine kinase	16.5: Explore, 16.3: Control	3895.06	110.339	6045	147	-5.11645	0
BSU36970	spoIIR	pro-sigma(E) endopeptidase (stage II sporulation)	16.13: Shape	202.487	3.92317	481	8	-5.1095	3.77726e-99
BSU23450	sigF	RNA polymerase sporulation-specific sigma factor (sigma-F)	16.3: Control, 16.5: Explore	4826.58	137.924	13045	320	-5.10888	0
BSU19660	yozD	conserved hypothetical protein		65.8214	0	41	0	-5.08367	3.78768e-10
BSU25770	spoIVCA	site-specific DNA recombinase	16.5: Explore	228.383	4.84523	1208	22	-5.07279	2.66431e-245
BSU30980	glgB	1,4-alpha-glucan branching enzyme	16.14: Store	228.501	4.91958	1515	28	-5.05794	6.17769e-307
BSU25360	yqfC	conserved hypothetical protein		102.78	1.17382	102	1	-5.04499	1.34186e-22
BSU24440	yqhV	conserved hypothetical protein		63.4816	0	63	0	-5.03302	6.05477e-15
BSU37180	fadF	putative iron-sulphur-binding reductase	16.11: Scavenge (Catabolism)	114.575	1.56288	854	10	-5.03207	1.84224e-178
BSU09880	yhaR	putative dehydratase		384.424	9.91328	1039	23	-5.01954	7.42983e-208
BSU03670	dtpT	di-tripeptide-proton ABC symporter	16.1: Circulate	255.913	6.04291	1332	27	-5.00302	4.38468e-268
BSU35930	rbsD	ribose ABC transporter (membrane bound ribose binding)	16.1: Circulate	515.929	14.2103	719	17	-4.99777	2.12509e-143
BSU29240	ytrI	protein involved in sporulation	16.13: Shape, 16.8: Protect	81.7511	0.65678	145	1	-4.97836	5.58645e-32
BSU18480	proH	pyrroline-5-carboxylate reductase	16.11: Scavenge (Catabolism), 16.2: Construct biomass (Anabolism)	142.396	2.59186	448	7	-4.97481	8.15167e-93
BSU17410	cwlC	N-acetylmuramoyl-L-alanine amidase	16.11: Scavenge (Catabolism), 16.3: Control, 16.5: Explore	463.973	12.9304	1254	30	-4.96392	9.26266e-249
BSU_misc_RNA_59	tboYB			407.702	11.1938	297	7	-4.95664	4.85455e-60
BSU28760	araM	glycerol-1-phosphate dehydrogenase [NAD(P)+]	16.11: Scavenge (Catabolism)	76.734	0.558679	320	2	-4.94352	3.23596e-69
BSU17260	aprX	alkaline serine protease	16.6: Maintain, 16.11: Scavenge (Catabolism)	441.949	12.4536	2067	50	-4.94089	0
BSU17720	yndA	hypothetical protein		110.386	1.65923	155	2	-4.94078	2.63527e-33
BSU30940	glgP	glycogen phosphorylase	16.11: Scavenge (Catabolism), 16.14: Store	297.67	7.8715	2511	57	-4.92396	0
BSU39710	iolF	inositol transport protein	16.1: Circulate	66.2383	0.251342	307	1	-4.92172	2.96295e-67
BSU13840	stoA	thiol-disulfide isomerase	16.13: Shape	217.967	5.31755	382	8	-4.90978	1.15109e-77
BSU05890	ydhU	putative Mn catalase fragment; C-terminal part of YhdU	16.8: Protect	71.3313	0.45407	183	1	-4.90118	2.96718e-40
BSU13000	ykfD	putative cell wall oligopeptide ABC transporter (ATP binding protein)	16.1: Circulate	524.683	15.715	1828	47	-4.8939	0
BSU35920	rbsK	ribokinase	16.11: Scavenge (Catabolism)	547.37	16.5133	1699	44	-4.89114	0
BSU12970	ldcA	muropeptide L,D-carboxypeptidase	16.11: Scavenge (Catabolism)	363.186	10.3443	1227	30	-4.88672	6.45954e-243
BSU08110	sspH	small acid-soluble spore protein	16.5: Explore	435.705	12.8729	276	7	-4.8792	1.72537e-55
BSU12980	ykfB	L-Ala-D/L-Glu epimerase	16.11: Scavenge (Catabolism)	428.169	12.6274	1659	42	-4.87816	0
BSU23530	spoIIM	autolysin component for dissolution of the septal cell wall (stage II sporulation)	16.5: Explore	69.6071	0.513205	158	1	-4.8325	8.21561e-35
BSU08100	acoR	transcriptional regulator		132.387	2.73117	847	15	-4.82806	8.96489e-173
BSU19950	sspC	small acid-soluble spore protein (alpha/beta-type SASP); SPbeta phage protein	16.8: Protect, 16.13: Shape	439.857	13.6035	339	9	-4.82364	1.54603e-67
BSU01670	amiE	amidase hydrolyzing N-acetylmuramyl-L-Ala bond of MurNAc peptides	16.13: Shape	236.153	6.49054	1102	26	-4.80989	4.49725e-219
BSU12990	ykfC	gamma-D-glutamyl-L-diaminoacid endopeptidase	16.11: Scavenge (Catabolism)	479.971	15.232	1505	41	-4.80578	2.88206e-294
BSU19030	yobO	putative phage-related pre-neck appendage protein	16.5: Explore, 16.13: Shape	600.119	19.552	5113	143	-4.80415	0
BSU17700	cotC	spore coat protein (outer)	16.5: Explore, 16.8: Protect, 16.13: Shape	4115.31	146.57	2911	89	-4.79249	0
BSU28780	araD	L-ribulose-5-phosphate 4-epimerase	16.11: Scavenge (Catabolism)	66.303	0.479735	161	1	-4.78369	1.82803e-35
BSU28790	araB	L-ribulokinase	16.11: Scavenge (Catabolism)	79.0165	0.983415	468	5	-4.76318	7.71525e-99
BSU10290	yhfN	putative membrane metalloprotease	16.6: Maintain	197.645	5.42651	891	21	-4.7486	2.03693e-177
BSU39720	iolE	2-keto-myo-inositol dehydratase	16.11: Scavenge (Catabolism)	61.0267	0.370266	192	1	-4.73284	3.25429e-42
BSU15330	sigG	RNA polymerase sporulation-specific sigma factor (sigma-G)	16.3: Control	702.587	24.5198	1936	58	-4.73164	0
BSU40270	yycP	conserved hypothetical protein		125.722	2.84379	515	10	-4.72072	7.04138e-105
BSU28730	araQ	arabinose/arabinan permease	16.1: Circulate	60.1228	0.391273	179	1	-4.69927	2.20726e-39
BSU17640	alrB	alanine racemase	16.11: Scavenge (Catabolism)	127.81	3.07273	533	11	-4.67749	5.7854e-108
BSU14830	glsB	glutaminase	16.11: Scavenge (Catabolism)	230.38	7.11865	754	20	-4.67152	1.43234e-148
BSU31290	yugT	putative oligo-1,6-glucosidase	16.11: Scavenge (Catabolism)	185.17	5.36785	1085	27	-4.66697	1.36355e-214
BSU28800	araA	L-arabinose isomerase	16.11: Scavenge (Catabolism)	81.7591	1.33206	429	6	-4.65176	1.60242e-89
BSU38450	ywaE	putative transcriptional regulator (MarR family)	16.3: Control	354.644	12.1886	644	19	-4.65168	1.39646e-125
BSU40280	yycO	conserved hypothetical protein		127.061	3.13973	330	7	-4.65022	3.36716e-67
BSU25540	gpr	spore endopeptidase	16.5: Explore	62.6323	0.598044	244	2	-4.63676	1.12059e-52
BSU28060	spoIIB	spatial and temporal regulator of the dissolution of septal peptidoglycan during engulfment (stage II sporulation)	16.13: Shape	723.047	27.5019	2542	83	-4.61919	0
BSU10790	asnO	asparagine synthetase	16.2: Construct biomass (Anabolism), 16.5: Explore	121.979	3.05002	792	17	-4.61766	3.25633e-159
BSU25710	cwlH	N-acetylmuramoyl-L-alanine amidase	16.6: Maintain	153.965	4.39598	408	10	-4.60791	1.10503e-81
BSU27750	bofC	Bypass of forespore C, intercompartmental signaling factor	16.13: Shape	266.984	9.03361	482	14	-4.60755	1.63543e-94
BSU10960	yitE	putative integral inner membrane protein		59.5374	0.525424	132	1	-4.60687	3.84347e-29
BSU39730	iolD	3D-(3,5/4)-trihydroxycyclohexane-1,2-dione hydrolase	16.11: Scavenge (Catabolism)	71.4101	1.03767	481	6	-4.59494	8.0793e-101
BSU38090	vpr	extracellular serine protease	16.11: Scavenge (Catabolism)	1323.24	53.5972	11274	392	-4.5751	0
BSU09940	yhaL	sporulation factor	16.5: Explore, 16.8: Protect	414.894	15.5407	311	10	-4.5709	1.09063e-60
BSU30080	yteV	conserved hypothetical protein	16.5: Explore	88.5075	1.80884	57	1	-4.57061	8.85401e-13
BSU11790	yjcA	sporulation-specific protein	16.5: Explore	155.211	4.6361	195	5	-4.56622	1.56527e-39
BSU19110	yobW	mother cell-specific membrane sporulation protein	16.13: Shape	87.9529	1.81878	169	3	-4.55799	1.62288e-35
BSU28660	sspI	small acid-soluble spore protein	16.5: Explore, 16.8: Protect	186.806	6.12995	142	4	-4.53751	7.7207e-29
BSU11290	yjaV	putative NAD(P) binding enzyme	16.5: Explore	58.0533	0.593221	114	1	-4.53343	3.22244e-25
BSU07660	yflJ	conserved hypothetical protein		1515.5	64.7643	736	27	-4.50647	3.2681e-139
BSU19669	yoyF	hypothetical protein		43.4127	0	22	0	-4.50502	5.50587e-06
BSU27570	yrzK	hypothetical protein		43.205	0	26	0	-4.49841	7.24915e-07
BSU09290	glpK	glycerol kinase	16.2: Construct biomass (Anabolism)	284.346	10.8785	1492	49	-4.47472	3.61436e-285
BSU16880	ymfJ	conserved hypothetical protein		1182.88	51.3205	1074	40	-4.47391	4.94433e-202
BSU11260	yjzC	conserved hypothetical protein		164.179	5.51696	104	3	-4.46644	2.18508e-21
BSU15810	spoVM	factor required for normal spore cortex and coat synthesis (stage V sporulation)	16.13: Shape, 16.8: Protect	42.0971	0	12	0	-4.46261	0.000933878
BSU01550	gerD	lipoprotein with a role in spores' rapid response to nutrient germinants	16.3: Control, 16.13: Shape	41.7576	0	82	0	-4.45146	4.27761e-19
BSU24650	yqzG	putative exported protein		195.52	7.086	225	7	-4.44221	1.91486e-44
BSU28770	araL	glycolytic and pentose phosphate intermediates phosphatase	16.11: Scavenge (Catabolism)	76.33	1.61669	220	4	-4.43682	8.99334e-46
BSU03788	yczM	putative type I toxin		8041.6	371.475	2547	101	-4.42876	0
BSU02340	gltP	proton/glutamate symport protein	16.1: Circulate	229.15	8.77395	1004	33	-4.42321	2.40672e-192
BSU39700	iolG	myo-inositol 2-dehydrogenase/D-chiro-inositol 3-dehydrogenase	16.11: Scavenge (Catabolism)	68.0875	1.27929	248	4	-4.4177	7.36548e-52
BSU19320	sqhC	squalene-hopene cyclase	16.2: Construct biomass (Anabolism), 16.13: Shape, 16.8: Protect	213.977	8.19264	1430	47	-4.40528	2.38204e-273
BSU15310	spoIIGA	protease processing pro-sigma-E	16.5: Explore	138.106	4.62712	452	13	-4.40199	8.14947e-89
BSU08920	yhbB	conserved hypothetical protein		47.6629	0.353651	157	1	-4.39919	1.35657e-34
BSU17420	spoVK	mother cell sporulation ATPase	16.1: Circulate	183.865	6.83214	627	20	-4.39535	3.99493e-121
BSU07140	yetF	conserved hypothetical protein		109.825	3.3292	269	7	-4.39117	5.66517e-54
BSU31380	yuzA	conserved hypothetical protein		157.065	5.58679	131	4	-4.38998	1.87331e-26
BSU15320	sigE	RNA polymerase sporulation-specific sigma-29 factor (sigma-E)	16.3: Control	270.343	11.0339	685	24	-4.38508	1.56575e-130
BSU24510	yqhO	conserved hypothetical protein		79.1484	1.88937	244	5	-4.38295	3.64158e-50
BSU29680	acsA	acetyl-CoA synthetase	16.11: Scavenge (Catabolism)	354.575	15.4051	2145	80	-4.35662	0
BSU25060	yqfZ	factor involved in motility	16.5: Explore	38.8346	0	41	0	-4.35172	3.78768e-10
BSU15170	spoVD	penicillin-binding protein	16.13: Shape	299.234	12.7905	2044	75	-4.34815	0
BSU39670	iolJ	2-deoxy-5-keto-D-gluconic acid 6-phosphate aldolase	16.11: Scavenge (Catabolism)	138.66	4.92924	426	13	-4.34337	3.40446e-83
BSU19640	yodL	conserved hypothetical protein		1078.89	51.4916	1196	49	-4.33676	1.96628e-221
BSU30560	pckA	phosphoenolpyruvate carboxykinase	16.11: Scavenge (Catabolism), 16.2: Construct biomass (Anabolism)	289.358	12.5385	1613	60	-4.32484	9.26111e-303
BSU39330	abnB	arabinan endo-1,5-alpha-L-arabinosidase	16.11: Scavenge (Catabolism)	163.44	6.33863	811	27	-4.31035	2.23385e-155
BSU37450	ywhK	factor interacting with DNA helicase PcrA	16.9: Replicate, 16.6: Maintain	240.359	10.2528	1147	42	-4.30597	3.22115e-216
BSU26748	yrdD	hypothetical protein; C-terminal part of YrdD		78.6343	2.08187	44	1	-4.30409	5.92087e-10
BSU32860	yusN	conserved hypothetical protein		114.345	3.97618	134	4	-4.28304	4.2001e-27
BSU27468	yrzQ	conserved hypothetical protein		426.233	20.0617	198	8	-4.27878	7.65836e-38
BSU03930	gdh	glucose 1-dehydrogenase	16.11: Scavenge (Catabolism)	101.949	3.36913	282	8	-4.27504	5.45742e-56
BSU19259	yoyB	conserved hypothetical protein		64.8074	1.45183	52	1	-4.27457	1.07621e-11
BSU32830	fadA	acetyl-CoA C-acyltransferase	16.11: Scavenge (Catabolism)	118.398	4.22216	490	15	-4.27425	1.87172e-95
BSU39690	iolH	putative sugar-phosphate epimerase/isomerase	16.11: Scavenge (Catabolism)	72.1821	1.9024	221	5	-4.24864	3.58119e-45
BSU32859	yuzM	conserved hypothetical protein		35.8082	0	31	0	-4.24063	5.81357e-08
BSU30640	ytkC	putative autolytic amidase	16.5: Explore	128.396	4.90396	183	6	-4.23933	3.81809e-36
BSU32820	fadE	acyl-CoA dehydrogenase (FAD dependent)	16.11: Scavenge (Catabolism)	136.904	5.37787	860	29	-4.23474	2.15367e-164
BSU18140	ynfE	conserved hypothetical protein		59.1991	1.25385	55	1	-4.23329	2.40864e-12
BSU06230	iolT	myo-inositol transporter	16.1: Circulate	44.3619	0.465566	222	2	-4.23295	6.92204e-48
BSU25350	yqfD	stage IV sporulation protein	16.5: Explore	123.443	4.70117	520	17	-4.22647	2.27937e-100
BSU22860	yphA	putative integral inner membrane protein		55.8839	1.10339	118	2	-4.22125	3.01834e-25
BSU34510	yvdQ	conserved hypothetical protein		95.2725	3.22629	172	5	-4.21817	1.49634e-34
BSU35910	rbsR	transcriptional regulator (LacI family)	16.3: Control	336.005	16.1966	1160	48	-4.2153	1.86891e-214
BSU08670	ygaB	conserved hypothetical protein		674.561	34.5409	819	36	-4.21063	3.02282e-150
BSU_misc_RNA_70	srrA			35.0144	0	26	0	-4.21002	7.24915e-07
BSU13190	isp	intracellular serine protease	16.11: Scavenge (Catabolism), 16.6: Maintain	596.135	30.6881	2014	89	-4.19363	0
BSU32840	fadN	enoyl-CoA hydratase / 3-hydroxyacyl-CoA dehydrogenase	16.11: Scavenge (Catabolism)	128.889	5.30745	1075	38	-4.16283	8.77782e-204
BSU06920	yesJ	putative acetyltransferase		1484.62	81.6875	2837	134	-4.15088	0
BSU09140	yhcM	hypothetical protein		148.309	6.53324	238	9	-4.1387	1.05818e-45
BSU23328	ypzJ	conserved hypothetical protein		32.9456	0	24	0	-4.12704	1.99324e-06
BSU33800	opuCD	glycine betaine/carnitine/choline/choline sulfate ABC transporter (permease)	16.1: Circulate, 16.8: Protect	73.7157	2.39868	179	5	-4.10545	4.56533e-36
BSU09180	yhcQ	conserved hypothetical protein		126.436	5.56757	291	11	-4.08508	1.33885e-55
BSU38230	ywcB	putative phage protein (superinfection immunity)	16.5: Explore	264.844	13.9263	288	13	-4.06651	1.90453e-53
BSU05710	ydhD	spore cortex lytic enzyme	16.5: Explore	62.0958	1.83462	276	7	-4.06307	1.72537e-55
BSU31319	yuzI	conserved hypothetical protein		51.6647	1.25385	48	1	-4.04375	7.98105e-11
BSU33110	liaG	conserved hypothetical protein (response to antibiotic stress)	16.8: Protect, 16.6: Maintain	555.943	31.8505	1708	84	-4.04287	3.38303e-305
BSU06559	yezF	hypothetical protein		54.8371	1.45183	44	1	-4.0414	5.92087e-10
BSU12930	dppB	dipeptide ABC transporter (permease)	16.1: Circulate	592.221	34.2801	1932	96	-4.03375	0
BSU22850	yphB	conserved hypothetical protein		108.704	4.81345	342	13	-4.02218	4.61977e-65
BSU33830	opuCA	glycine betaine/carnitine/choline/choline sulfate ABC transporter (ATP-binding protein)	16.1: Circulate, 16.8: Protect	48.9752	1.15842	197	4	-4.01252	8.95013e-41
BSU17000	kbl	2-amino-3-ketobutyrate CoA ligase (glycine acetyl transferase)	16.11: Scavenge (Catabolism), 16.8: Protect	89.1752	3.64989	370	13	-4.01235	4.23323e-71
BSU30739	ytzL	conserved hypothetical protein	18: Unknown function	364.577	20.8187	204	10	-4.00583	1.21668e-37
BSU34470	yveA	L-aspartate/L-glutamate permease	16.1: Circulate	43.2687	0.847133	238	4	-3.99093	1.09975e-49
BSU03040	amyE	alpha-amylase	16.11: Scavenge (Catabolism)	204.075	11.0339	1422	66	-3.98283	3.16964e-257
BSU28710	cstA	carbon starvation-induced membrane protein	16.8: Protect	99.6205	4.60514	630	25	-3.94346	6.36301e-118
BSU01680	ybbF	putative PTS system EIIBC component ybbF	16.1: Circulate	160.565	8.71098	773	36	-3.92385	2.19189e-140
BSU29540	ppnKB	inorganic polyphosphate/ATP-NAD kinase	16.14: Store, 16.7: Manage energy	538.27	34.1722	1523	83	-3.90073	1.97036e-266
BSU33100	liaF	integral inner membrane protein	16.8: Protect, 16.6: Maintain, 16.3: Control	394.139	24.6211	1007	54	-3.89536	2.81894e-177
BSU14330	yknV	putative ABC transporter (ATP-binding protein)	16.1: Circulate	92.8398	4.37709	593	24	-3.89452	1.00574e-110
BSU25760	spoIVCB	RNA polymerase sporulation-specific sigma-K factor precursor (Sigma-27) (N-terminal half)	16.3: Control, 16.5: Explore	69.3798	2.81119	115	4	-3.89105	5.4831e-23
BSU05520	ydzH	conserved hypothetical protein		27.5763	0	23	0	-3.88637	3.31346e-06
BSU26390	spoIIIC	RNA polymerase sporulation-specific sigma-K factor precursor (Sigma-27) (C-terminal fragment)	16.3: Control	62.01	2.38142	91	3	-3.86883	1.46403e-18
BSU39340	hutP	transcriptional antiterminator	16.3: Control	567.04	37.0266	892	50	-3.866	1.21325e-155
BSU02600	cwlJ	cell wall hydrolase	16.3: Control, 16.5: Explore	161.618	9.25923	244	12	-3.86115	9.57572e-45
BSU22290	sspM	small acid-soluble spore protein	16.13: Shape, 16.5: Explore	27.0624	0	10	0	-3.86108	0.00265687
BSU32849	yuzL	conserved hypothetical protein		27.0624	0	14	0	-3.86108	0.000330134
BSU32410	pucH	allantoinase	16.11: Scavenge (Catabolism)	30.3015	0.246844	143	1	-3.84563	1.52762e-31
BSU28700	ysfE	hypothetical protein		221.01	13.6221	189	10	-3.83545	1.96322e-34
BSU25780	arsC	thioredoxin-coupled arsenate reductase	16.5: Explore, 16.8: Protect	94.042	4.72882	139	6	-3.83524	1.2104e-26
BSU22920	ypeB	spore membrane component	16.5: Explore	53.9749	1.95723	257	8	-3.82221	1.39875e-50
BSU21310	yozP	hypothetical protein; phage SPbeta		54.2479	2.00617	63	2	-3.81151	2.80175e-13
BSU19020	yobN	putative amine oxidase	16.11: Scavenge (Catabolism)	32.4297	0.460706	164	2	-3.80651	2.89853e-35
BSU18410	ggt	membrane bound gamma-glutamyltranspeptidase	16.11: Scavenge (Catabolism)	209.573	13.1356	1301	70	-3.80514	1.88658e-228
BSU13520	ykrP	putative integral inner membrane protein; putative acyltransferase	16.6: Maintain	25.5546	0	92	0	-3.78422	2.76897e-21
BSU03680	yclG	putative uronase	16.11: Scavenge (Catabolism)	61.8504	2.64059	382	14	-3.78231	6.43785e-73
BSU19680	yozE	conserved hypothetical protein		867.622	61.7899	687	42	-3.76899	9.92962e-118
BSU26740	cypA	cytochrome P450	16.11: Scavenge (Catabolism), 16.8: Protect	90.1094	4.83237	391	18	-3.75289	7.76665e-72
BSU32100	yumB	putative NAD-disulfide oxidoreductase	16.6: Maintain	178.034	11.3863	765	42	-3.74943	2.58404e-134
BSU39740	iolC	2-deoxy-5-keto-D-gluconic acid kinase	16.11: Scavenge (Catabolism)	47.6498	1.69232	164	5	-3.74919	8.08229e-33
BSU09690	nhaX	stress response protein, UspA family	16.8: Protect, 16.12: Sense	210.99	13.875	372	21	-3.74596	1.36401e-65
BSU33450	helD	DNA 3'-5' helicase IV	16.8: Protect, 16.6: Maintain	118.429	6.97628	969	49	-3.74592	8.75188e-173
BSU27469	yrzR	conserved hypothetical protein		318.195	22.4126	215	13	-3.71325	7.7793e-38
BSU07270	yfnH	putative glucose-1-phosphate cytidylyltransferase	16.8: Protect	119.977	7.35594	323	17	-3.70458	5.24158e-58
BSU03710	gerKC	spore germination receptor subunit	16.5: Explore	31.1085	0.540878	134	2	-3.7038	9.91625e-29
BSU30720	ythB	putative cytochrome bd menaquinol oxidase subunit II	16.10: Respire	48.8606	1.90788	179	6	-3.70209	2.79211e-35
BSU10410	yhzC	hypothetical protein		2046.16	155.606	1685	110	-3.69993	7.47232e-282
BSU03920	glcU	glucose uptake protein	16.1: Circulate	33.875	0.766244	103	2	-3.69698	5.60352e-22
BSU27310	pbpI	penicillin-binding protein PBP4B	16.2: Construct biomass (Anabolism), 16.13: Shape, 16.8: Protect	107.024	6.41287	661	34	-3.6959	6.80569e-118
BSU18600	yozQ	conserved hypothetical protein; conserved in Bacilli		67.6561	3.37773	70	3	-3.69518	5.06359e-14
BSU31060	gbsA	glycine betaine aldehyde dehydrogenase, NAD+-dependent	16.8: Protect	26.6215	0.224723	138	1	-3.6854	1.88308e-30
BSU27810	yrbD	sodium/proton-dependent alanine transporter	16.1: Circulate	111.514	6.8251	571	30	-3.68511	1.42038e-101
BSU40630	yybI	inner spore coat protein	16.13: Shape, 16.8: Protect, 16.5: Explore	87.5156	5.03448	243	12	-3.66962	1.56834e-44
BSU39680	iolI	inosose isomerase	16.11: Scavenge (Catabolism)	68.5776	3.55933	202	9	-3.66623	5.97382e-38
BSU24230	spoIVB	regulatory membrane-associated serine protease	16.3: Control	59.2268	2.84246	267	11	-3.66035	1.9817e-50
BSU30710	ythA	putative cytochrome bd menaquinol oxidase subunit I	16.10: Respire	38.8261	1.24256	182	5	-3.65429	1.02432e-36
BSU37830	spsJ	dTDP-glucose 4,6-dehydratase	16.13: Shape, 16.8: Protect, 16.5: Explore	137.282	9.07854	458	26	-3.65217	2.37908e-80
BSU37440	ywhL	conserved hypothetical protein		202.85	14.4234	983	60	-3.64074	6.43535e-168
BSU18830	pps	putative PEP-dependent enzyme	16.11: Scavenge (Catabolism)	78.1128	4.45429	715	35	-3.6337	1.04548e-128
BSU03700	gerKA	spore germination receptor subunit	16.5: Explore	27.8073	0.404914	160	2	-3.63161	2.1458e-34
BSU30160	ytcQ	putative ABC transporter (binding lipoprotein)	16.1: Circulate	41.9495	1.54784	221	7	-3.63083	1.40575e-43
BSU26990	yraD	putative spore coat protein	16.13: Shape, 16.5: Explore	22.7325	0	24	0	-3.62833	1.99324e-06
BSU16790	tepA	protein export-enhancing factor	16.1: Circulate	44.664	1.79413	116	4	-3.62047	3.33095e-23
BSU07070	yesY	rhamnogalacturonan acetylesterase	16.11: Scavenge (Catabolism)	22.5934	0	52	0	-3.6202	1.51811e-12
BSU35800	gerBA	component of germinant receptor B	16.12: Sense	30.9205	0.68392	158	3	-3.61657	3.98075e-33
BSU35550	tuaG	putative glycosyltransferase	16.8: Protect, 16.13: Shape	75.9995	4.36123	203	10	-3.61609	1.98734e-37
BSU33720	opuBB	choline ABC transporter (permease)	16.1: Circulate, 16.8: Protect	28.6763	0.506143	66	1	-3.61358	9.73008e-15
BSU07050	rhgW	rhamnogalacturonan endolyase	16.11: Scavenge (Catabolism)	22.2688	0	146	0	-3.60103	4.51794e-33
BSU23519	yqzK	conserved hypothetical protein	18: Unknown function	180.713	13.0665	145	9	-3.60017	9.33152e-26
BSU07930	yfkD	conserved hypothetical protein		112.947	7.49473	316	18	-3.5977	8.49927e-56
BSU32650	yurS	hypothetical protein		1570.06	129.529	1525	108	-3.57921	1.7997e-249
BSU35560	tuaF	putative hydrolase involved in teichuronic acid synthesis	16.8: Protect, 16.13: Shape	73.4382	4.37468	176	9	-3.56487	2.23711e-32
BSU22869	ypzI	conserved hypothetical protein		78.2458	4.79735	38	2	-3.56138	6.94972e-08
BSU35540	tuaH	putative glycosyltransferase	16.8: Protect, 16.13: Shape	99.7163	6.65362	419	24	-3.5551	1.81452e-73
BSU24480	yqhR	putative integral inner membrane protein		35.9825	1.23284	68	2	-3.55446	2.31726e-14
BSU33960	araE	arabinose-related compounds permease	16.1: Circulate	29.7396	0.711865	146	3	-3.54893	1.62628e-30
BSU09150	yhcN	putative lipoprotein	16.5: Explore	272.191	21.4871	546	37	-3.54524	2.40169e-91
BSU25420	yqeW	putative Na+/anion cotransporter	16.1: Circulate	42.1313	1.79122	137	5	-3.54107	5.67533e-27
BSU01530	cwlD	N-acetylmuramoyl-L-alanine amidase	16.6: Maintain, 16.13: Shape, 16.8: Protect	85.9631	5.56332	216	12	-3.53981	9.31451e-39
BSU28520	etfA	electron transfer flavoprotein (alpha subunit)	16.11: Scavenge (Catabolism)	385.557	31.4771	1327	93	-3.53316	6.3152e-218
BSU38180	ywzA	conserved hypothetical protein		270.294	21.5296	234	16	-3.53262	8.72289e-40
BSU33090	liaS	two-component sensor histidine kinase [YvqC] sensing cell wall stress	16.8: Protect, 16.6: Maintain, 16.12: Sense	476.741	39.4287	1817	129	-3.53055	9.45934e-297
BSU00610	yabQ	membrane protein of the forespore	16.13: Shape	279.688	22.3801	626	43	-3.53032	3.8974e-104
BSU40260	yycQ	putative conserved membrane protein	18: Unknown function	127.813	9.30571	112	7	-3.52131	3.97355e-20
BSU07040	yesV	putative integral inner membrane component		20.8471	0	46	0	-3.51394	3.07615e-11
BSU09280	glpF	glycerol permease	16.1: Circulate	152.927	11.6358	444	29	-3.50613	2.8245e-75
BSU18700	yoaQ	conserved hypothetical protein		20.6948	0	26	0	-3.50429	7.24915e-07
BSU25800	yqcK	putative thiol lyase	16.8: Protect	28.9955	0.750606	45	1	-3.49424	3.59576e-10
BSU07290	yfnF	putative glycosyltransferase		179.467	14.1553	576	39	-3.48962	2.59144e-96
BSU14200	ykuS	conserved hypothetical protein		1160.88	102.266	1005	76	-3.47937	1.16171e-161
BSU10780	yisN	conserved hypothetical protein		32.8615	1.12591	68	2	-3.47929	2.31726e-14
BSU18020	sspN	small acid-soluble spore protein	16.8: Protect	69.5891	4.50364	36	2	-3.46042	1.86678e-07
BSU31050	gbsB	choline dehydrogenase	16.8: Protect	47.0067	2.46415	200	9	-3.45652	1.59665e-37
BSU14950	ylbB	putative oxidoreductase	16.11: Scavenge (Catabolism), 18.1: Enzymes of unknown specificity	149.388	11.8485	235	16	-3.45045	5.3649e-40
BSU14800	ylaJ	putative lipoprotein		77.128	5.25424	171	10	-3.44729	1.37561e-30
BSU02080	ybxH	conserved hypothetical protein		38.4794	1.72405	26	1	-3.44224	4.92314e-06
BSU33790	sdpR	transcriptional regulator (ArsR family)	16.3: Control	150.925	12.1252	145	10	-3.43648	4.58006e-25
BSU30290	amyC	maltose and multiple sugars ABC transporter (permease)	16.1: Circulate	49.5819	2.78835	145	7	-3.42926	3.44186e-27
BSU31322	yugO	putative potassium channel protein	16.1: Circulate	30.2293	1.00613	105	3	-3.42239	1.32421e-21
BSU25750	nucB	nuclease	16.11: Scavenge (Catabolism)	36.6429	1.61079	53	2	-3.41982	4.06985e-11
BSU37820	spsK	putative dTDP-4-dehydrorhamnose reductase	16.8: Protect, 16.5: Explore, 16.13: Shape	143.745	11.6555	431	30	-3.41589	7.6072e-72
BSU00600	yabP	spore protein involved in the shaping of the spore coat	16.13: Shape	496.1	44.7911	529	41	-3.41213	4.34316e-85
BSU12920	dppA	D-alanyl-aminopeptidase	16.11: Scavenge (Catabolism)	768.77	70.617	2232	176	-3.40792	0
BSU36940	ywlD	putative integral inner membrane protein UPF0059 DUF0204 family		75.8767	5.33899	149	9	-3.40754	1.32034e-26
BSU16980	spoVS	regulator required for dehydratation of the spore core and assembly of the coat (stage V sporulation)	16.13: Shape, 16.3: Control, 16.5: Explore	826.338	76.0959	759	60	-3.4069	1.01713e-120
BSU33700	opuBD	choline ABC transporter (permease)	16.1: Circulate, 16.8: Protect	29.2084	0.972151	70	2	-3.39235	8.5812e-15
BSU_misc_RNA_75	bsrF			147.34	12.2599	56	4	-3.38856	2.56549e-10
BSU08490	yfhD	conserved hypothetical protein		589.031	55.1696	398	32	-3.36991	1.37934e-63
BSU06930	yesK	putative permease	16.1: Circulate	41.2635	2.18493	44	2	-3.36987	3.5398e-09
BSU34560	mdxL	oligo-1,4-1,6-alpha-glucosidase (sucrase-maltase-isomaltase)	16.11: Scavenge (Catabolism)	30.5054	1.178	181	6	-3.35449	1.03295e-35
BSU05529	ydzR	conserved hypothetical protein		164.835	14.3298	134	10	-3.35285	9.66521e-23
BSU13390	ykoT	putative glycosyltransferase	16.13: Shape, 16.2: Construct biomass (Anabolism)	38.1116	1.95868	136	6	-3.34093	5.33411e-26
BSU34190	yvfH	putative lactate permease	16.1: Circulate	701.488	67.4947	4177	345	-3.33955	0
BSU07280	yfnG	putative CDP-sugar-dehydratase/epimerase		132.254	11.273	451	33	-3.3384	4.91753e-74
BSU07030	yesU	conserved hypothetical protein		22.7153	0.499272	53	1	-3.30583	6.53395e-12
BSU22930	sleB	spore cortex-lytic enzyme	16.5: Explore	21.0486	0.360585	68	1	-3.28746	3.57755e-15
BSU40578	yyzK	conserved hypothetical protein		17.3973	0	9	0	-3.27778	0.00448989
BSU33820	opuCB	glycine betaine/carnitine/choline/choline sulfate ABC transporter (permease)	16.1: Circulate, 16.8: Protect	36.9315	2.02457	85	4	-3.27403	1.68668e-16
BSU22300	yppC	conserved hypothetical protein		20.6551	0.343736	70	1	-3.27296	1.31964e-15
BSU39070	bglS	endo-beta-1,3-1,4 glucanase	16.11: Scavenge (Catabolism)	95.8879	8.17327	246	18	-3.26635	5.81077e-41
BSU22040	bpsB	alkylpyrone methyltransferase BpsB	16.8: Protect	29.7046	1.30579	53	2	-3.26163	4.06985e-11
BSU07250	cypD	putative bifunctional P-450/NADPH-P450 reductase 1	16.11: Scavenge (Catabolism)	25.1513	0.83118	282	8	-3.26154	5.45742e-56
BSU32950	yusW	putative lipoprotein		46.0618	3.02299	71	4	-3.25827	1.6665e-13
BSU31590	yufS	putative bacteriocin	16.5: Explore, 16.8: Protect	31.5728	1.53249	24	1	-3.24854	1.34053e-05
BSU25120	yqfT	conserved hypothetical protein		223.982	22.0678	201	17	-3.23103	3.37857e-32
BSU10900	yisY	putative hydrolase		50.7044	3.69164	144	9	-3.211	1.52332e-25
BSU28330	ysnE	putative indole acetic acid acetyltransferase	16.8: Protect	29.9111	1.45183	48	2	-3.20863	4.88463e-10
BSU15100	ylbP	putative acetyltransferase		372.403	39.0642	633	57	-3.18864	1.92573e-96
BSU39750	iolB	5-deoxy-D-glucuronic acid isomerase	16.11: Scavenge (Catabolism)	30.9925	1.62263	89	4	-3.18703	2.31356e-17
BSU23616	mciZ	cell division factor	15.1: Cell division	16.1715	0	7	0	-3.1836	0.0129514
BSU19780	cgeA	spore outermost layer component	16.8: Protect, 16.5: Explore, 16.13: Shape	1481.57	161.392	2096	196	-3.18267	0
BSU22270	yppE	conserved hypothetical protein		468.246	49.8306	613	56	-3.18154	6.17916e-93
BSU19260	yocM	putative spore coat protein	16.8: Protect	135.227	13.1852	227	19	-3.17583	2.50702e-36
BSU33780	sdpI	integral membrane regulator of autophagy	16.3: Control	240.895	24.9324	529	47	-3.17292	3.22959e-81
BSU17670	cotU	spore coat protein	16.5: Explore, 16.8: Protect, 16.13: Shape	1338.04	147.119	1229	116	-3.16774	1.29774e-182
BSU21950	ypzA	conserved hypothetical protein		290.47	30.6498	276	25	-3.16315	1.09553e-42
BSU14960	ylbC	conserved hypothetical protein		186.434	19.0788	683	60	-3.1602	6.70694e-105
BSU30330	ytvB	putative conserved membrane protein		59.1991	4.92585	70	5	-3.14345	1.35042e-12
BSU07060	rhgX	rhamnogalacturonan exolyase YesX	16.11: Scavenge (Catabolism)	20.3962	0.539996	132	3	-3.14035	1.81014e-27
BSU06970	yesO	pectin degradation byproducts-binding lipoprotein	16.1: Circulate	15.4914	0	70	0	-3.12857	1.80583e-16
BSU18720	yoaR	putative factor for cell wall maintenance or synthesis	16.8: Protect, 16.13: Shape	21.8102	0.725915	70	2	-3.12677	8.5812e-15
BSU30280	amyD	carbohydrate ABC transporter (permease)	16.1: Circulate	43.932	3.26662	141	9	-3.12455	6.61205e-25
BSU36750	spoIID	autolysin required for complete dissolution of the asymmetric septum (stage II sporulation)	16.5: Explore	519.851	58.6978	1888	183	-3.10392	7.9731e-277
BSU_tRNA_48	trnS-Gln	tRNA-Gln	16.2: Construct biomass (Anabolism)	15.155	0	4	0	-3.10055	0.0658423
BSU07300	yfnE	putative glycosyltransferase (complex carbohydrate synthase)	16.5: Explore	179.797	19.3725	746	69	-3.0885	2.85482e-112
BSU34530	cotR	spore coat protein assembly factor CotR	16.8: Protect, 16.13: Shape	105.636	10.6558	358	31	-3.08829	6.7838e-56
BSU14320	yknU	putative ABC transporter (ATP-binding protein)	16.1: Circulate	75.4839	7.1551	467	38	-3.08125	4.34012e-74
BSU22169	ypzG	conserved hypothetical protein		469.878	54.0878	253	25	-3.07266	6.05321e-38
BSU12300	uxaC	galacturonate isomerase	16.11: Scavenge (Catabolism)	14.7873	0	74	0	-3.0693	2.40983e-17
BSU19180	des	fatty acid desaturase	16.6: Maintain, 16.8: Protect	59.0314	5.31378	220	17	-3.06086	3.61248e-36
BSU33810	opuCC	glycine betaine/carnitine/choline/choline sulfate ABC transporter (osmoprotectant-binding lipoprotein)	16.8: Protect, 16.1: Circulate	44.5551	3.62958	143	10	-3.04784	1.21139e-24
BSU07020	rhgT	rhamnogalacturonan acetylesterase	16.11: Scavenge (Catabolism)	22.3585	0.947117	55	2	-3.04705	1.50467e-11
BSU33070	gerAC	component of the germination receptor GerA	16.5: Explore	16.9683	0.295024	67	1	-3.04701	5.89958e-15
BSU22050	bpsA	promiscuous alkylpyrone synthase BpsA	15.10: Adaptations to atypical conditions	21.7387	0.904419	84	3	-3.03092	4.84129e-17
BSU_misc_RNA_83	tboY			604.609	72.4856	583	60	-3.02573	2.52854e-84
BSU12440	phrA	secreted inhibitor of the activity of phosphatase RapA	16.3: Control	5476.84	671.843	2602	274	-3.02339	0
BSU08280	yfiI	putative oxidoreductase	16.11: Scavenge (Catabolism)	32.4543	2.24039	135	8	-3.02242	2.48452e-24
BSU10270	lcfB	long-chain fatty-acid-CoA ligase (degradative)	16.11: Scavenge (Catabolism)	54.3618	4.93735	295	23	-3.02226	6.23864e-48
BSU31180	rhaA	L-rhamnose isomerase	16.11: Scavenge (Catabolism)	33.2072	2.33659	149	9	-3.02124	1.32034e-26
BSU17600	xylA	xylose isomerase	16.11: Scavenge (Catabolism)	20.1755	0.742191	95	3	-3.01556	1.97761e-19
BSU08200	malP	phosphotransferase system (PTS) maltose-specific enzyme IICB component	16.1: Circulate	51.3059	4.59746	286	22	-3.01431	1.05061e-46
BSU37190	clsB	cardiolipin synthetase	16.6: Maintain, 16.2: Construct biomass (Anabolism), 16.8: Protect, 16.13: Shape	16.3799	0.276539	69	1	-3.01321	2.16397e-15
BSU35580	tuaD	UDP-glucose 6-dehydrogenase	16.2: Construct biomass (Anabolism), 16.8: Protect, 16.13: Shape	50.6396	4.53776	247	19	-3.00928	1.65418e-40
BSU01910	skfA	sporulation killing factor A	16.11: Scavenge (Catabolism)	22433.1	2791.97	13263	1417	-3.00537	0
BSU07080	rhgZ	beta-galacturonidase	16.11: Scavenge (Catabolism)	31.24	2.16025	219	13	-2.99818	1.09758e-38
BSU20190	yosA	putative type I toxin; phage SPbeta	17.2: Prophage functions, 18: Unknown function	805.108	99.3052	340	36	-2.99405	4.10346e-49
BSU32640	sspG	small acid-soluble spore protein	16.13: Shape	516.119	63.0509	267	28	-2.99364	5.32282e-39
BSU24590	yqhG	conserved hypothetical protein		73.2728	7.49473	205	18	-2.98693	2.1661e-32
BSU03789	yczN	putative spore and germination protein		588.252	72.5915	236	25	-2.98425	1.7953e-34
BSU24030	bkdB	branched-chain alpha-keto acid dehydrogenase E2 subunit (lipoamide acyltransferase)	16.11: Scavenge (Catabolism), 16.2: Construct biomass (Anabolism), 16.8: Protect	601.518	74.5114	2699	287	-2.97965	0
BSU38620	aag	3-alkylated purines and hypoxanthine DNA glycosidase	16.6: Maintain, 16.8: Protect	22.5978	1.12019	47	2	-2.97882	8.00098e-10
BSU34120	ganB	secreted arabinogalactan oligomer endo-hydrolase	16.11: Scavenge (Catabolism)	19.8248	0.769808	90	3	-2.97811	2.40898e-18
BSU02070	csgA	sporulation-specific SASP protein	16.5: Explore	13.6942	0	12	0	-2.97216	0.000933878
BSU10600	yhjQ	putative ferredoxin		29.5452	2.02457	34	2	-2.97052	5.01894e-07
BSU30110	yteS	putative lipoprotein required for rhamnogalaturonan degradation	16.11: Scavenge (Catabolism)	13.5312	0	24	0	-2.9571	1.99324e-06
BSU08400	yfiU	putative efflux transporter	16.1: Circulate, 16.8: Protect	20.0752	0.850398	110	4	-2.95319	6.61539e-22
BSU16799	ylzJ	conserved hypothetical protein	18: Unknown function	49.3604	4.66222	37	3	-2.94658	5.5718e-07
BSU36070	cotG	spore morphogenetic protein	16.8: Protect, 16.13: Shape	2702.86	350.158	5593	622	-2.94126	0
BSU08270	yfiH	putative sugar-phosphate epimerase/isomerase	16.11: Scavenge (Catabolism)	18.7024	0.702797	62	2	-2.93727	4.61976e-13
BSU00230	bofA	inhibitor of the pro-sigma(K) processing machinery	16.3: Control	128.085	15.0462	119	12	-2.93193	2.45686e-18
BSU34550	mdxM	beta-phosphoglucomutase; glucose-1-phosphate phosphodismutase	16.11: Scavenge (Catabolism)	39.2227	3.40253	94	7	-2.93173	2.62318e-16
BSU07920	yfkE	putative H+/Ca2+ antiporter	16.8: Protect, 16.1: Circulate	56.2391	5.64234	209	18	-2.9299	3.18911e-33
BSU33050	gerAA	component of the GerA germination receptor	16.5: Explore	14.904	0.228445	76	1	-2.92325	6.46855e-17
BSU00540	fin	protein required for the switch from F to G during sporulation (anti sigma F)		477.283	61.6179	388	43	-2.91337	9.67598e-55
BSU40250	yycR	putative dehydrogenase	16.11: Scavenge (Catabolism)	211.901	26.4382	915	98	-2.91104	2.75686e-129
BSU40573	yyzI	hypothetical protein		13.0238	0	11	0	-2.90918	0.00157213
BSU34600	mdxF	maltodextrin ABC transport system (permease)		18.683	0.759214	86	3	-2.90612	1.78073e-17
BSU03100	ycgG	conserved hypothetical protein		117.093	13.901	314	32	-2.9049	3.35846e-46
BSU06280	ydjP	putative peroxydase	16.8: Protect, 16.11: Scavenge (Catabolism)	425.189	55.5752	1221	137	-2.89135	2.04892e-168
BSU28510	xsa	alpha-L-arabinofuranosidase	16.11: Scavenge (Catabolism)	27.6899	2.00212	145	9	-2.89114	9.33152e-26
BSU19400	sodC	superoxide dismutase (exported lipoprotein)	16.8: Protect	216.362	27.4448	450	49	-2.89064	8.64238e-64
BSU17750	yndD	putative spore germination protein	16.5: Explore	14.3623	0.211783	79	1	-2.88709	1.42939e-17
BSU23410	spoVAD	stage V sporulation protein AD	16.5: Explore	22.3525	1.30194	80	4	-2.88268	1.98784e-15
BSU39540	yxeI	penicillin V acylase	16.11: Scavenge (Catabolism)	37.4268	3.35377	130	10	-2.88055	6.70515e-22
BSU08640	yfhS	conserved hypothetical protein		12.6291	0	10	0	-2.87077	0.00265687
BSU28530	etfB	electron transfer flavoprotein (beta subunit)	16.11: Scavenge (Catabolism)	314.994	41.4841	858	97	-2.8659	2.45291e-118
BSU40290	yycN	putative N-acetyltransferase	16.11: Scavenge (Catabolism), 16.8: Protect	140.57	17.5699	233	25	-2.86496	7.32043e-34
BSU17070	ymcC	putative integral inner membrane protein		25.462	1.77966	50	3	-2.86111	9.75527e-10
BSU10470	yhjD	conserved hypothetical protein	16.6: Maintain	12.5248	0	16	0	-2.86044	0.000117826
BSU28320	ysnD	inner spore coat protein		61.7362	6.89619	73	7	-2.84085	6.21683e-12
BSU26960	yraF	putative spore coat protein	16.5: Explore, 16.13: Shape	12.3211	0	16	0	-2.84007	0.000117826
BSU09490	yhdJ	putative acetyltransferase	16.8: Protect	39.742	3.85801	60	5	-2.83302	1.69644e-10
BSU13380	ykoS	putative integral inner membrane protein		21.9613	1.36703	131	7	-2.83116	3.42852e-24
BSU13340	ykoM	putative transcriptional regulator (MarR family)	16.3: Control	1750.77	245.594	2865	345	-2.82359	0
BSU28540	fadB	enoyl-CoA hydratase	16.11: Scavenge (Catabolism)	292.201	39.6198	799	93	-2.82146	9.24031e-109
BSU19810	ypqP	putative capsular polysaccharide biosynthesis enzyme fragment; N-terminal part of YpqP	16.5: Explore, 16.8: Protect	173.2	22.856	256	29	-2.81734	3.50236e-36
BSU11382	appA	oligopeptide ABC transporter (oligopeptide-binding lipoprotein); C-terminal part of AppA	16.1: Circulate	2410.33	340.378	9899	1200	-2.81677	0
BSU26970	adhB	putative oxidoreductase		18.2439	0.873397	73	3	-2.81666	1.14568e-14
BSU12770	xkdX	conserved hypothetical protein; PBSX phage protein		12.0551	0	7	0	-2.81302	0.0129514
BSU37910	spsA	spore coat dTDP-glycosyltransferase	16.13: Shape, 16.8: Protect	113.515	14.5974	308	34	-2.79905	8.59463e-44
BSU17740	ynzB	hypothetical protein		157.864	21.017	105	12	-2.79608	1.7648e-15
BSU13940	ykwB	putative acetyltransferase	18.1: Enzymes of unknown specificity	269.969	37.4278	647	77	-2.78616	2.28362e-87
BSU19430	yojJ	putative enzyme with DAC domain		22.7689	1.59143	50	3	-2.7859	9.75527e-10
BSU25790	arsB	arsenite efflux transporter	16.1: Circulate	46.6769	5.08768	171	16	-2.77985	1.34028e-26
BSU07130	lplD	putative glycosidase	16.11: Scavenge (Catabolism)	13.3496	0.246844	63	1	-2.77223	4.36884e-14
BSU17630	yncC	putative sugar transporter	16.1: Circulate	37.1249	3.74031	185	16	-2.76889	1.66931e-29
BSU37850	spsG	putative glycosyltransferase	16.5: Explore, 16.13: Shape, 16.8: Protect	71.3175	8.76222	256	27	-2.76818	2.34442e-37
BSU26980	yraE	conserved hypothetical protein		22.9621	1.6718	16	1	-2.76518	0.000763398
BSU37900	spsB	putative dTDP glycosyl/glycerophosphate transferase	16.13: Shape, 16.5: Explore, 16.8: Protect	77.7689	9.7563	390	42	-2.76239	9.90321e-56
BSU33550	yvaC	putative integral inner membrane protein		13.938	0.349174	93	2	-2.76225	8.52272e-20
BSU37810	spsL	dTDP-4-deoxyrhamnose-3,5-epimerase	16.5: Explore	183.206	25.407	294	35	-2.75651	2.14701e-40
BSU18030	tlp	small acid-soluble spore protein (thioredoxin-like protein)	16.8: Protect	153.354	21.017	136	16	-2.75479	1.92183e-19
BSU19610	yodI	conserved hypothetical protein		126.291	17.0763	112	13	-2.74957	2.57537e-16
BSU31420	yugF	putative hydrolase		43.9024	4.83237	127	12	-2.74811	5.50893e-20
BSU32760	yusD	conserved hypothetical protein		217.441	30.7031	264	32	-2.74633	4.42182e-36
BSU19760	cgeD	protein involved in maturation of the outermost layer of the spore	16.8: Protect, 16.13: Shape, 16.5: Explore	53.0158	6.20173	239	24	-2.74584	1.10238e-35
BSU12430	rapA	response regulator aspartate phosphatase	16.3: Control	4782.16	711.236	19135	2443	-2.74581	0
BSU19310	dhaS	putative aldehyde dehydrogenase	16.11: Scavenge (Catabolism)	3278.67	487.85	17169	2193	-2.74358	0
BSU24080	bcd	branched-chain amino acid dehydrogenase	16.2: Construct biomass (Anabolism), 16.11: Scavenge (Catabolism), 16.8: Protect	105.877	14.2081	408	47	-2.73461	1.84271e-56
BSU31321	mstX	atypical membrane-integrating protein (Mistic protein)	18: Unknown function	17.9197	0.994046	21	1	-2.73403	6.07738e-05
BSU03090	ycgF	putative aminoacid export permease		81.1873	10.5085	180	20	-2.73346	4.94471e-26
BSU23420	spoVAC	stage V sporulation protein AC	16.5: Explore	11.291	0	18	0	-2.73237	4.21826e-05
BSU03010	amhX	amidohydrolase	16.11: Scavenge (Catabolism)	318.935	46.5493	1293	162	-2.72476	1.08331e-168
BSU38830	aldY	putative aldehyde dehydrogenase	16.11: Scavenge (Catabolism)	30.5984	2.95146	157	13	-2.71887	1.35197e-25
BSU10610	yhjR	putative electron carrier protein		35.6816	3.77874	55	5	-2.70504	1.84989e-09
BSU37890	spsC	putative glutamine-dependent sugar transaminase	16.5: Explore, 16.8: Protect, 16.13: Shape	40.559	4.52673	167	16	-2.70503	8.95261e-26
BSU32600	frlO	fructose amino acid-binding lipoprotein	16.1: Circulate	50.1583	5.99953	224	23	-2.70491	3.21887e-33
BSU07550	yflT	heat stress induced protein	16.8: Protect	172.29	24.7312	211	26	-2.70489	7.59208e-29
BSU22150	ypvA	putative ATP-dependent helicase		153.291	21.8272	1039	127	-2.70429	1.36127e-137
BSU33080	liaR	two-component response regulator [YvqE] responding to cell wall stress	16.8: Protect, 16.6: Maintain, 16.3: Control	231.435	33.8304	518	65	-2.70376	2.45714e-68
BSU34140	ganQ	arabinogalactan oligomer permease	16.1: Circulate	26.0142	2.33111	78	6	-2.69335	1.29931e-13
BSU27760	csbX	putative permease	16.1: Circulate	61.4802	7.84521	283	31	-2.68881	1.76292e-40
BSU36669	ywzF	conserved hypothetical protein	18: Unknown function	10.8693	0	7	0	-2.68587	0.0129514
BSU19240	yocK	putative general stress protein	16.6: Maintain	136.302	19.5112	236	29	-2.68467	3.62591e-32
BSU19820	yotN	hypothetical protein; phage SPbeta	16.5: Explore	46.5566	5.61046	29	3	-2.67361	2.6312e-05
BSU14460	ykpC	conserved hypothetical protein		151.55	22.0678	72	9	-2.67353	1.475e-10
BSU02510	garD	D-galactarate dehydratase	16.11: Scavenge (Catabolism)	27.0624	2.59113	146	12	-2.66223	6.04481e-24
BSU09460	bcaP	branched-chain amino acid transporter	16.1: Circulate	121.345	17.5217	597	74	-2.65956	4.58667e-79
BSU28550	fadR	transcriptional regulator of fatty acids degradation (TetR/AcrR family)	16.3: Control	238.982	36.2139	492	64	-2.65676	9.87474e-64
BSU34570	mdxK	maltose phosphorylase	16.11: Scavenge (Catabolism)	16.1196	0.873397	129	6	-2.65673	1.7059e-24
BSU24220	spo0A	response regulator	16.3: Control, 16.12: Sense	1045.79	164.274	2959	399	-2.65572	0
BSU17330	miaA	tRNA isopentenylpyrophosphate transferase	16.3: Control, 16.6: Maintain, 16.8: Protect	145.235	21.3673	483	61	-2.65556	1.36581e-63
BSU27770	yrbE	putative oxidoreductase		148.725	21.9388	537	68	-2.6545	1.86452e-70
BSU09190	yhcR	non specific extracellular endonuclease cleaving RNA and DNA	16.11: Scavenge (Catabolism), 16.6: Maintain	163.308	24.2782	2100	268	-2.65322	2.04599e-270
BSU32720	yurZ	conserved hypothetical protein		60.1388	7.88137	80	9	-2.65271	3.63856e-12
BSU31190	rhaU	L-rhamnose mutarotase	16.11: Scavenge (Catabolism)	17.1395	1.05085	19	1	-2.64927	0.000166882
BSU08230	catD	catechol-2,3-dioxygenase membrane subunit	16.11: Scavenge (Catabolism)	10.5243	0	15	0	-2.64666	0.000197026
BSU36720	ywmE	hypothetical protein		10.5243	0	6	0	-2.64666	0.0221666
BSU11381	appA	oligopeptide ABC transporter (oligopeptide-binding lipoprotein); N-terminal part of AppA	16.1: Circulate	1554.61	247.729	2544	348	-2.63997	0
BSU07810	treA	trehalose-6-phosphate hydrolase	16.8: Protect	15.337	0.785332	91	4	-2.63793	8.54764e-18
BSU24660	yqzE	conserved hypothetical protein	18: Unknown function	124.713	18.3899	79	10	-2.63564	2.11992e-11
BSU23401	spoVAEA	stage V sporulation germinant protein	16.5: Explore	33.8944	3.78615	73	7	-2.63308	6.21683e-12
BSU30100	yteT	putative dehydrogenase of rhamnogalaturonan degradation	16.11: Scavenge (Catabolism)	16.78	1.0288	76	4	-2.63238	1.42569e-14
BSU26950	yraG	putative spore coat protein	16.8: Protect, 16.5: Explore	10.3959	0	9	0	-2.6318	0.00448989
BSU11360	appD	oligopeptide ABC transporter (ATP-binding protein)	16.1: Circulate	432.135	68.417	1501	204	-2.62415	5.75236e-187
BSU09165	yhcO	hypothetical protein	18: Unknown function	148.969	22.5461	508	66	-2.62069	8.33622e-66
BSU07310	yfnD	putative glycosyltransferase (complex carbohydrate synthase)	16.5: Explore	179.722	27.5848	592	78	-2.61881	6.97308e-76
BSU00490	spoVG	regulator required for spore cortex synthesis (stage V sporulation)	16.3: Control, 16.13: Shape	31355.7	5103.75	32442	4533	-2.61863	0
BSU19770	cgeC	protein involved in maturation of the outermost layer of the spore	16.13: Shape, 16.5: Explore, 16.8: Protect	408.59	64.9054	440	60	-2.6175	1.20244e-55
BSU17580	xynB	xylan beta-1,4-xylosidase	16.11: Scavenge (Catabolism)	14.0127	0.619883	79	3	-2.61164	5.87885e-16
BSU16990	tdh	threonine 3-dehydrogenase	16.11: Scavenge (Catabolism)	66.4119	9.19493	244	29	-2.6114	9.0562e-34
BSU06990	rhgQ	rhamnogalacturonan permease	16.1: Circulate	10.2054	0	32	0	-2.60944	3.50729e-08
BSU11370	appF	oligopeptide ABC transporter (ATP-binding protein)	16.1: Circulate	706.658	115.355	2462	345	-2.59422	2.61741e-300
BSU32580	frlM	fructose-amino acid permease	16.1: Circulate	18.8808	1.4663	60	4	-2.59071	3.63859e-11
BSU27680	yrbG	conserved hypothetical protein		22.0577	2.01533	51	4	-2.58291	2.87181e-09
BSU18200	nrnB	oligoribonuclease (nanoRNase)	16.11: Scavenge (Catabolism), 16.3: Control	16.5757	1.10339	70	4	-2.5815	2.72424e-13
BSU35820	gerBC	lipoprotein component of the germination receptor B	16.12: Sense	16.923	1.17695	67	4	-2.57443	1.19218e-12
BSU30370	bceB	ABC transporter (permease)	16.8: Protect, 16.1: Circulate	57.5338	8.01536	393	47	-2.5715	1.88389e-53
BSU33060	gerAB	component of the germination receptor GerA	16.5: Explore	13.4573	0.602946	52	2	-2.57007	6.68475e-11
BSU24050	bkdAA	branched-chain alpha-keto acid dehydrogenase E1 subunit	16.8: Protect, 16.11: Scavenge (Catabolism), 16.2: Construct biomass (Anabolism)	284.156	46.3358	993	139	-2.56564	4.98483e-122
BSU40460	yyzB	hypothetical protein		9.75044	0	7	0	-2.55464	0.0129514
BSU23402	spoVAEB	spore germinant protein		9.71472	0	12	0	-2.55025	0.000933878
BSU05530	ydfR	conserved hypothetical protein	16.8: Protect	12.5733	0.488226	30	1	-2.55013	6.59879e-07
BSU24090	ptb	phosphate butyryl coenzyme A transferase	16.2: Construct biomass (Anabolism), 16.8: Protect	115.241	18.0221	365	49	-2.54981	8.64837e-47
BSU37870	spsE	putative phosphoenolpyruvate-sugar pyruvyltransferase	16.8: Protect, 16.5: Explore, 16.13: Shape	88.8936	13.5711	351	46	-2.54531	1.19899e-45
BSU03220	putP	proline permease	16.1: Circulate	385.868	64.4809	1931	277	-2.54456	1.68014e-232
BSU35590	tuaC	putative glycosyltransferase	16.8: Protect, 16.13: Shape	44.202	5.94134	182	21	-2.5405	7.38854e-26
BSU07780	yfkR	putative spore germination protein	16.5: Explore	9.59487	0	39	0	-2.53541	1.03316e-09
BSU40940	yyaD	putative integral membrane protein; putative transporter		18.9996	1.62742	68	5	-2.53335	3.55821e-12
BSU31470	kapD	putative exoribonuclease (3'-5')	16.5: Explore, 16.3: Control	65.2914	9.64128	142	18	-2.53117	1.6029e-19
BSU11070	yitP	conserved hypothetical protein		9.52477	0	18	0	-2.52667	4.21826e-05
BSU22520	ypjB	spore formation membrane associated protein	16.13: Shape, 16.5: Explore	160.485	26.2316	449	63	-2.52493	8.01983e-56
BSU05430	ydfJ	putative proton metabolite efflux transporter	16.1: Circulate	13.8485	0.760959	106	5	-2.52111	2.7811e-20
BSU30380	bceA	bacitracin ABC efflux transporter (ATP-binding protein)	16.1: Circulate, 16.8: Protect	44.376	6.08168	119	14	-2.52065	3.72333e-17
BSU28960	ytxC	conserved hypothetical protein		384.248	65.3427	1144	167	-2.51994	8.0336e-137
BSU13780	ykvP	spore protein	16.8: Protect, 16.13: Shape	40.9658	5.51696	173	20	-2.51497	1.28318e-24
BSU13490	htpX	membrane protease	16.6: Maintain	245.191	41.331	774	112	-2.51215	1.60976e-93
BSU24040	bkdAB	branched-chain alpha-keto acid dehydrogenase E1 subunit	16.2: Construct biomass (Anabolism), 16.8: Protect, 16.11: Scavenge (Catabolism)	427.389	73.3351	1480	218	-2.51089	1.34299e-175
BSU18819	yozU	putative phage protein	16.5: Explore	9.33845	0	7	0	-2.50315	0.0129514
BSU34610	mdxE	maltose/maltodextrin-binding lipoprotein	16.1: Circulate	24.2461	2.63969	107	10	-2.5	4.34585e-17
BSU33850	yvbG	putative integral inner membrane protein		15.1907	1.04094	34	2	-2.49904	5.01894e-07
BSU30150	ytdP	putative membrane bound transcriptional regulator (AraC/XylS family)	16.3: Control	22.7913	2.4266	186	17	-2.48556	4.45272e-29
BSU03390	yckC	putative integral inner membrane protein		82.2556	13.0665	132	18	-2.48343	1.53825e-17
BSU40450	yycD	conserved hypothetical protein		36.7565	4.94056	26	3	-2.48131	0.000110101
BSU30300	melA	alpha-D-galactoside galactohydrolase	16.11: Scavenge (Catabolism)	97.1248	15.7991	444	62	-2.47744	2.25199e-55
BSU09850	yhaU	transporter involved in K+ efflux	16.1: Circulate	45.2596	6.52251	194	24	-2.47126	1.44196e-26
BSU03110	ycgH	putative amino acid transporter	16.1: Circulate	13.1377	0.740531	62	3	-2.46562	2.65342e-12
BSU09860	khtT	K+/H+ antiporter for K+ efflux	16.1: Circulate	45.6475	6.64693	80	10	-2.46214	1.33863e-11
BSU19250	yocL	hypothetical protein		85.332	13.9166	100	14	-2.45597	2.18264e-13
BSU31945	yukJ	conserved hypothetical protein		1173.5	212.378	2800	435	-2.45505	0
BSU19790	cgeB	protein involved in maturation of the outermost layer of the spore	16.5: Explore, 16.8: Protect, 16.13: Shape	1203.34	219.29	4040	632	-2.44543	0
BSU37860	spsF	putative glycosyltransferase	16.8: Protect, 16.5: Explore, 16.13: Shape	75.8534	12.3616	193	27	-2.43854	9.5485e-25
BSU18820	yobB	putative transcriptional regulator from bacteriophage	16.5: Explore	158.223	27.5848	147	22	-2.43715	2.2031e-18
BSU04610	ydcA	conserved hypothetical protein		98.0337	16.5509	207	30	-2.43093	6.53814e-26
BSU24070	buk	branched-chain fatty-acid kinase	16.8: Protect, 16.11: Scavenge (Catabolism), 16.2: Construct biomass (Anabolism)	137.134	23.9472	527	79	-2.42282	1.07399e-62
BSU07000	rhgH	rhamnogalacturonan hydrolase	16.13: Shape, 16.6: Maintain	10.4328	0.319824	38	1	-2.42206	1.19086e-08
BSU11120	yitT	putative integral inner membrane protein		140.898	24.738	418	63	-2.41803	8.04535e-50
BSU30270	msmE	multiple sugar-binding lipoprotein	16.1: Circulate	40.3718	5.94332	182	23	-2.41529	9.87724e-25
BSU26370	yqaC	putative kinase; skin element		18.5204	1.84926	35	3	-2.41441	1.46109e-06
BSU40430	yycE	conserved hypothetical protein		12.8547	0.788137	19	1	-2.41354	0.000166882
BSU32450	pucL	urate oxidase with peroxide reductase N-terminal domain	16.11: Scavenge (Catabolism)	19.3264	2.00617	101	9	-2.41235	1.79754e-16
BSU02110	ybyB	conserved hypothetical protein		524.763	97.6565	482	77	-2.40212	4.28396e-55
BSU11280	yjaU	conserved hypothetical protein		146.524	26.1211	379	58	-2.40097	7.54029e-45
BSU33350	yvsG	putative membrane hydrolase	16.8: Protect	19.4144	2.05601	33	3	-2.40045	3.86135e-06
BSU27420	yrrI	putative permease	16.1: Circulate	11.7729	0.623385	44	2	-2.39233	3.5398e-09
BSU35980	ywsA	hypothetical protein		14.3513	1.11454	15	1	-2.39232	0.00126492
BSU03190	ycgL	conserved hypothetical protein		79.4765	13.5282	219	32	-2.3915	3.31535e-27
BSU06290	yeaA	conserved hypothetical protein		266.36	49.1511	928	147	-2.39133	1.81121e-105
BSU37840	spsI	glucose-1-phosphate thymidylyltransferase	16.13: Shape, 16.8: Protect, 16.5: Explore	57.5214	9.38106	150	21	-2.38677	1.74384e-19
BSU10850	yisS	putative myo-inositol 2-dehydrogenase	16.11: Scavenge (Catabolism)	25.1294	3.21688	91	10	-2.3786	8.22653e-14
BSU27830	coxA	spore cortex protein	16.5: Explore, 16.8: Protect, 16.13: Shape	97.5744	17.1885	205	31	-2.37553	5.14874e-25
BSU31330	yugN	conserved hypothetical protein		256.091	48.2223	365	59	-2.36148	1.0878e-41
BSU34660	yvdB	putative anion transporter	16.1: Circulate	27.4702	3.74031	154	18	-2.36005	6.24334e-22
BSU23440	spoVAA	stage V sporulation protein AA	16.5: Explore	16.4728	1.59912	36	3	-2.35969	9.02186e-07
BSU14690	yktD	conserved hypothetical protein		65.5266	11.2148	211	31	-2.3533	3.58907e-26
BSU11780	cotV	spore coat protein (insoluble fraction)	16.5: Explore, 16.13: Shape, 16.8: Protect	1842.97	360.954	2510	422	-2.34574	3.59711e-271
BSU18898	yozW	hypothetical protein		8.16539	0	5	0	-2.34559	0.0381794
BSU11400	appC	oligopeptide ABC transporter (permease)	16.1: Circulate	639.039	124.132	2051	342	-2.34548	3.57967e-223
BSU19750	cgeE	protein involved in maturation of the outermost layer of the spore	16.13: Shape, 16.5: Explore, 16.8: Protect	42.6233	6.7901	117	16	-2.34385	1.18097e-15
BSU11810	spoVIF	sporulation-specific protein needed for heat resistance	16.5: Explore, 16.8: Protect	1153.34	225.871	1035	174	-2.34203	1.24517e-112
BSU33710	opuBC	choline ABC transporter (choline-binding lipoprotein)	16.8: Protect, 16.1: Circulate	13.5753	1.07823	44	3	-2.33909	1.84387e-08
BSU32469	yuzJ	putative type I toxin		71.0389	12.5385	33	5	-2.32878	5.349e-05
BSU34620	mdxD	maltogenic alpha-amylase	16.11: Scavenge (Catabolism)	18.3015	2.05717	114	11	-2.32304	6.44335e-18
BSU38560	licH	6-phospho-beta-glucosidase	16.11: Scavenge (Catabolism)	198.203	38.1081	927	153	-2.3195	2.24363e-102
BSU35570	tuaE	putative polymerase of teichuronic acid repeating units	16.8: Protect, 16.13: Shape	21.3068	2.70771	110	12	-2.30766	1.7164e-16
BSU38810	msmX	multiple sugar-binding transporter ATP-binding protein	16.1: Circulate	246.113	48.5372	951	161	-2.29558	4.5053e-103
BSU11809	yjcZ	putative type I toxin		1004.02	203.024	530	92	-2.29479	5.85645e-57
BSU23940	yqjB	conserved hypothetical protein		13.9135	1.24677	26	2	-2.29317	2.58652e-05
BSU_tRNA_85	trnSL-Arg1	tRNA-Arg	16.2: Construct biomass (Anabolism)	7.78509	0	2	0	-2.29058	0.551452
BSU17900	pcfA	factor controlling DNA replication		141.76	27.3996	223	37	-2.28979	1.70664e-25
BSU38470	ywaD	double-zinc aminopeptidase	16.11: Scavenge (Catabolism)	44.4512	7.50112	214	31	-2.28955	9.43078e-27
BSU30700	rpmEB	ribosomal protein L31	16.2: Construct biomass (Anabolism)	131.237	25.2584	115	19	-2.28922	9.29171e-14
BSU10970	yitF	putative enolase superfamily enzyme		38.193	6.22882	150	21	-2.28819	1.74384e-19
BSU17990	sspO	small acid-soluble spore protein	16.8: Protect	7.73213	0	4	0	-2.28276	0.0658423
BSU26570	yrkB	hypothetical protein		7.73213	0	4	0	-2.28276	0.0658423
BSU31830	yueE	putative metal-dependent phosphohydrolase	16.6: Maintain, 16.11: Scavenge (Catabolism)	83.4808	15.5846	156	25	-2.28129	1.30197e-18
BSU30120	yteR	unsaturated rhamnogalacturonyl hydrolase	16.5: Explore, 16.8: Protect	9.11729	0.295024	36	1	-2.27622	3.2569e-08
BSU30090	yteU	putative membrane enzyme for rhamnogalaturonan degradation	16.11: Scavenge (Catabolism)	14.8661	1.48438	35	3	-2.27515	1.46109e-06
BSU_tRNA_84	trnSL-Arg2	tRNA-Arg	16.2: Construct biomass (Anabolism)	7.67988	0	2	0	-2.27499	1
BSU21970	ypeP	ribonuclease	16.6: Maintain	141.035	27.7063	338	57	-2.26752	1.43783e-37
BSU02240	mpr	extracellular glutamyl-endopeptidase	16.11: Scavenge (Catabolism)	326.688	66.7657	1083	190	-2.25696	4.33822e-114
BSU32270	yutH	spore coat-associated protein	16.8: Protect, 16.3: Control, 16.13: Shape	54.0453	9.7358	194	30	-2.25568	2.10805e-23
BSU22250	yppG	conserved hypothetical protein; methionine-glutamine-rich protein		45.1041	7.88137	60	9	-2.25307	3.34876e-08
BSU01700	murQ	D-lactyl ether N-acetylmuramic-6-phosphate acid etherase	16.6: Maintain, 16.13: Shape, 16.11: Scavenge (Catabolism)	119.563	23.5149	385	65	-2.25229	1.39755e-42
BSU24190	yqiI	putative N-acetylmuramoyl-L-alanine amidase		10.0667	0.533039	22	1	-2.25209	3.67517e-05
BSU34580	mdxJ	putative component of maltodextrin transporter	16.1: Circulate	12.8432	1.12209	40	3	-2.24922	1.29655e-07
BSU05344	ydzS	conserved hypothetical protein; C-terminal part of ydzS		7.47778	0	3	0	-2.24455	0.114682
BSU07010	yesS	transcriptional regulator (AraC/XylS family)	16.3: Control	14.9163	1.59282	120	11	-2.23523	3.68696e-19
BSU04400	gsiB	general stress protein	16.8: Protect	245.963	50.7204	322	57	-2.23369	1.35657e-34
BSU01800	alkA	DNA-3-methyladenine glycosylase	16.8: Protect, 16.6: Maintain	27.7301	4.35549	89	12	-2.22585	2.72671e-12
BSU32070	yuiC	conserved hypothetical protein		268.585	55.9253	621	111	-2.22382	4.79344e-65
BSU24200	yqiH	putative lipoprotein		12.5647	1.12591	13	1	-2.22013	0.0034912
BSU24010	bmr	multidrug-efflux transporter	16.1: Circulate	90.1041	17.824	371	63	-2.21602	6.62115e-41
BSU11390	appB	oligopeptide ABC transporter (permease)	16.1: Circulate	472.995	100.245	1583	288	-2.21588	1.90002e-161
BSU18010	yneN	putative membrane-bound proteins with a thioredoxin-like domain	16.6: Maintain	219.348	45.8133	396	71	-2.21083	7.71145e-42
BSU38460	tyrZ	tyrosyl-tRNA synthetase	16.3: Control, 16.2: Construct biomass (Anabolism)	20.8198	2.93172	91	11	-2.21012	3.07964e-13
BSU16480	ylxL	coupling factor for flagellin transcription and translation	16.3: Control, 16.12: Sense	180.416	37.4365	320	57	-2.20963	3.16877e-34
BSU23320	ypzC	hypothetical protein		7.19381	0	6	0	-2.20066	0.0221666
BSU30250	ytaP	putative hydrolase		27.4684	4.41356	87	12	-2.19997	6.71482e-12
BSU39120	yxiM	putative esterase (lipoprotein)	16.11: Scavenge (Catabolism)	25.7199	4.03328	104	14	-2.19991	3.59778e-14
BSU37210	ywjC	conserved hypothetical protein		57.2475	10.9127	55	9	-2.19797	3.03645e-07
BSU11130	ipi	intracellular proteinase inhibitor BsuPI	16.8: Protect, 16.3: Control	283.366	60.6865	359	66	-2.18659	2.58847e-37
BSU09200	srtA	sortase A	16.2: Construct biomass (Anabolism)	211.332	44.9119	444	81	-2.18507	3.96611e-46
BSU14660	ykzI	conserved hypothetical protein		230.031	49.0396	153	28	-2.18463	1.2203e-16
BSU13060	ykjA	conserved hypothetical protein		19.4095	2.71326	50	6	-2.18346	7.76699e-08
BSU05840	gmuD	mannoside-phospho-beta-d-glucosidase	16.11: Scavenge (Catabolism)	11.3825	0.947117	56	4	-2.18297	2.56549e-10
BSU07770	yfkS	hypothetical protein		7.06855	0	5	0	-2.18087	0.0381794
BSU00670	tilS	tRNAile lysidine synthetase	16.2: Construct biomass (Anabolism)	372.266	80.7132	1859	346	-2.17787	7.06195e-186
BSU08800	ygaK	putative FAD-dependent oxido-reductase	16.11: Scavenge (Catabolism)	16.9739	2.19702	81	9	-2.17658	2.2866e-12
BSU19040	csaA	molecular chaperone	16.13: Shape, 16.1: Circulate, 16.6: Maintain	244.903	52.6844	287	53	-2.17474	5.67885e-30
BSU32440	pucK	uric acid permease	16.1: Circulate	11.6475	1.02403	53	4	-2.1741	1.09083e-09
BSU05540	ydfS	conserved hypothetical protein		11.2378	0.935077	28	2	-2.17319	9.67688e-06
BSU06820	yeeG	putative phage receptor protein	16.5: Explore	6.94418	0	25	0	-2.16095	1.20125e-06
BSU06049	ydzV	conserved hypothetical protein; phage terminase (fragment)		11.0505	0.919493	14	1	-2.16032	0.00210415
BSU11799	yjzK	conserved hypothetical protein		42.5547	7.99559	31	5	-2.15621	0.000131468
BSU06980	rhgP	rhamnogalacturonan permease	16.1: Circulate	10.0829	0.711865	33	2	-2.15561	8.20308e-07
BSU14060	fadH	putative 2,4-dienoyl-CoA reductase	16.11: Scavenge (Catabolism)	31.9443	5.62513	86	13	-2.15433	3.45254e-11
BSU01690	ybbH	putative transcriptional regulator	16.3: Control	122.4	26.0307	367	67	-2.14991	2.51965e-38
BSU25730	yqeC	putative hydroxyacid dehydrogenase		11.7604	1.1108	37	3	-2.14516	5.5718e-07
BSU10230	yhfH	hypothetical protein		255.942	56.3434	127	24	-2.1444	1.10785e-13
BSU07620	yflN	putative metal-dependent hydrolase	16.11: Scavenge (Catabolism)	17.8714	2.49824	50	6	-2.14326	7.76699e-08
BSU04160	mtlR	transcriptional regulator	16.3: Control	132.879	28.577	975	180	-2.14114	8.53911e-99
BSU32460	pucM	5-hydroxyisourate hydrolase	16.11: Scavenge (Catabolism)	32.1219	5.75682	39	6	-2.13716	1.17133e-05
BSU24060	lpdV	branched-chain alpha-keto acid dehydrogenase E3 subunit (dihydrolipoamide dehydrogenase)	16.2: Construct biomass (Anabolism), 16.8: Protect, 16.11: Scavenge (Catabolism)	173.086	37.8637	868	163	-2.13491	7.04429e-87
BSU05899	ydhU	putative Mn catalase fragment; N-terminal part of YhdU	16.8: Protect	6.76561	0	3	0	-2.13185	0.114682
BSU14390	fruK	fructose-1-phosphate kinase	16.11: Scavenge (Catabolism)	38.3236	7.25915	123	20	-2.12267	8.73921e-15
BSU32350	yunB	putative protein involved in spore formation	16.5: Explore	91.3755	19.4716	246	45	-2.12061	4.68381e-26
BSU18740	yozG	putative transcriptional regulator	16.3: Control	6.68602	0	6	0	-2.11869	0.0221666
BSU_misc_RNA_86	srlX			89557.9	20713.8	130166	25844	-2.11212	0
BSU36030	ywrK	putative Na+/H+ antiporter	16.1: Circulate	100.919	21.9184	472	88	-2.10532	4.12109e-48
BSU23350	ypzD	conserved hypothetical protein		33.3516	6.21629	25	4	-2.10522	0.000615895
BSU12310	exuM	putative Na+:altronate/mannonate symporter	16.1: Circulate	6.58912	0	32	0	-2.10251	3.50729e-08
BSU04370	ydaS	conserved hypothetical protein		61.6772	12.8301	56	10	-2.10225	5.85944e-07
BSU12370	exuR	transcriptional regulator (LacI family)	16.3: Control	256.931	58.4731	906	177	-2.0982	1.22519e-87
BSU34500	yvdR	putative membrane protein	16.1: Circulate	143.406	31.9674	162	31	-2.09786	5.97251e-17
BSU32430	pucJ	uric acid permease	16.1: Circulate	11.7872	1.22599	56	5	-2.09552	1.14515e-09
BSU22660	trpC	indole-3-glycerol phosphate synthase	16.2: Construct biomass (Anabolism)	12.124	1.32407	32	3	-2.08712	6.23405e-06
BSU32610	frlB	fructoselysine-6-P-deglycase	16.6: Maintain	107.674	23.8118	374	71	-2.08712	7.97983e-38
BSU19670	yodN	conserved hypothetical protein		27.1221	4.86075	65	10	-2.08567	1.161e-08
BSU14400	fruA	phosphotransferase system (PTS) fructose-specific enzyme IIABC component	16.1: Circulate, 16.11: Scavenge (Catabolism)	48.4018	9.88888	325	57	-2.08386	3.78078e-35
BSU39139	yxzJ	hypothetical protein	18: Unknown function	6.45808	0	3	0	-2.08033	0.114682
BSU36580	ywnF	conserved hypothetical protein		128.687	28.9165	197	38	-2.07966	3.12813e-20
BSU34630	mdxR	transcriptional activator of the maltodextrin operon (LacI family)	16.3: Control	15.2386	2.08844	51	6	-2.07602	4.89215e-08
BSU32590	frlN	fructose-amino acid permease	16.1: Circulate	22.3057	3.76584	69	10	-2.07569	1.95466e-09
BSU37040	ywkB	putative transporter	16.1: Circulate	18.0557	2.75848	61	8	-2.07544	6.34386e-09
BSU08330	yfiN	putative ABC transporter (permease)	16.1: Circulate	14.4777	2.00097	59	7	-2.04209	4.4197e-09
BSU34590	mdxG	maltodextrin ABC transporter (permease)	16.1: Circulate	15.9562	2.37288	47	6	-2.03782	3.0962e-07
BSU30740	mntD	manganese ABC transporter (permease)	16.1: Circulate	23.0396	4.10044	72	11	-2.03723	1.66339e-09
BSU30750	mntC	manganese ABC transporter (permease)	16.1: Circulate	20.6382	3.543	95	14	-2.03002	2.05476e-12
BSU34130	ganA	arabinogalactan type I oligomer exo-hydrolase (beta-galactosidase, lactase)	16.11: Scavenge (Catabolism)	49.975	10.7452	363	67	-2.02786	1.3521e-37
BSU38930	yxjJ	hypothetical protein		107.635	25.0771	100	20	-2.01756	1.49088e-10
BSU22580	ypiB	conserved hypothetical protein		1582.33	391.091	3007	638	-2.01093	1.06294e-266
BSU36540	ywnJ	putative integral inner membrane protein	16.8: Protect	78.5962	17.9986	117	23	-2.01082	2.58782e-12
BSU38390	ywbA	putative phosphotransferase system enzyme IIC permease component	16.1: Circulate	14.0481	1.98362	66	8	-2.01025	6.41452e-10
BSU18710	yozF	putative lipoprotein	16.3: Control	11.4119	1.32939	20	2	-2.01018	0.000489176
BSU02250	ybfJ	putative lipoprotein		316.203	77.1544	444	93	-2.00721	5.56313e-41
BSU13310	tnrA	nitrogen sensing transcriptional regulator	16.3: Control	81.9187	18.8869	96	19	-2.0064	2.89983e-10
BSU31300	yugS	putative membrane protein involved in divalent ion export	16.8: Protect, 16.1: Circulate	13.2165	1.79622	60	7	-2.00301	2.77927e-09
BSU18760	yoaU	putative transcriptional regulator (LysR family)	16.3: Control	16.6002	2.65421	51	7	-1.99871	1.74459e-07
BSU35600	tuaB	putative exporter involved in biosynthesis of teichuronic acid	16.13: Shape, 16.8: Protect	23.2882	4.33149	119	19	-1.99785	1.62997e-14
BSU37200	ywjD	putative UV damage repair endonuclease	16.6: Maintain	14.1635	2.06241	48	6	-1.99233	1.95458e-07
BSU07120	lplC	putative ABC transporter (permease)	16.1: Circulate	7.35989	0.372767	23	1	-1.97992	2.22076e-05
BSU05870	gmuF	phosphohexomutase; cupin family	16.11: Scavenge (Catabolism)	18.2843	3.14257	61	9	-1.9798	2.14487e-08
BSU40574	yyzJ	hypothetical protein		13.7772	2.00617	8	1	-1.97755	0.0433471
BSU33410	yvgO	conserved hypothetical protein		133.892	32.6931	229	48	-1.96974	1.02566e-21
BSU15850	sdaAB	L-serine dehydratase (beta chain)	16.8: Protect, 16.11: Scavenge (Catabolism)	80.1465	18.9723	187	38	-1.96971	1.93906e-18
BSU23520	fur	transcriptional regulator for iron transport and metabolism	16.3: Control	183.754	45.6068	291	62	-1.96415	7.33589e-27
BSU35810	gerBB	component of germinant receptor B	16.12: Sense	9.24083	0.897066	36	3	-1.95608	9.02186e-07
BSU29110	phoP	two-component response regulator	16.3: Control	263.325	66.3866	670	145	-1.95598	2.5523e-59
BSU08779	ygzC	hypothetical protein	18: Unknown function	10.4086	1.21252	10	1	-1.94957	0.0158229
BSU10800	yizA	conserved hypothetical protein		24.2716	4.82734	41	7	-1.94411	1.49952e-05
BSU13789	ykzQ	putative peptidoglycan binding protein	16.13: Shape, 16.8: Protect	22.4333	4.35549	18	3	-1.94278	0.00460166
BSU36410	mbl	MreB-like morphogen	16.13: Shape	938.111	242.812	3308	735	-1.94116	3.87715e-280
BSU29140	citZ	citrate synthase II	16.2: Construct biomass (Anabolism)	2996.97	783.319	11802	2648	-1.93311	0
BSU08260	yfiG	putative sugar transporter	16.1: Circulate	14.3156	2.28445	73	10	-1.92907	3.25603e-10
BSU05830	gmuC	oligo-alpha-mannoside phosphotransferase system enzyme IIC	16.1: Circulate	9.40771	0.99629	44	4	-1.92876	8.38421e-08
BSU18810	yobA	hypothetical protein		12.5248	1.82379	16	2	-1.92544	0.00340414
BSU06400	yebE	conserved hypothetical protein		16.8957	2.98214	33	5	-1.92322	5.349e-05
BSU34150	ganP	arabinogalactan oligomer permease	16.1: Circulate	25.5446	5.26678	113	20	-1.92238	6.47352e-13
BSU37880	spsD	putative TDP-glycosamine N-acetyltransferase	16.8: Protect, 16.5: Explore, 16.13: Shape	44.4197	10.273	136	27	-1.91926	5.2766e-14
BSU09840	hemZ	coproporphyrinogen III oxidase	16.2: Construct biomass (Anabolism), 16.10: Respire	42.0762	9.67116	223	44	-1.91705	2.51961e-22
BSU00370	abrB	transcriptional regulator for transition state genes	16.3: Control	138.66	35.263	142	31	-1.9164	2.03875e-13
BSU39260	bglH	aryl-phospho-beta-d-glucosidase	16.11: Scavenge (Catabolism)	43.5302	10.0949	216	43	-1.91243	1.6909e-21
BSU14000	dapX	N-acetyl-L,L-diaminopimelate aminotransferase	16.11: Scavenge (Catabolism)	737.314	194.634	3067	695	-1.91068	1.3537e-254
BSU02690	ansZ	L-asparaginase 2 (putative lipoprotein)	16.11: Scavenge (Catabolism), 16.6: Maintain	8.81689	0.880365	35	3	-1.90896	1.46109e-06
BSU26240	yqaO	conserved hypothetical protein; skin element		5.49093	0	4	0	-1.90514	0.0658423
BSU03720	gerKB	spore germination receptor subunit	16.5: Explore	18.7411	3.54029	74	12	-1.90446	2.14848e-09
BSU38570	licA	phosphotransferase system (PTS) lichenan-specific enzyme IIA component	16.1: Circulate, 16.3: Control	134.825	34.7916	158	35	-1.89488	1.36122e-14
BSU00560	spoVT	transcriptional regulator	16.3: Control	266.694	70.2718	504	114	-1.89446	5.1944e-43
BSU18596		conserved hypothetical protein		25.4123	5.3824	11	2	-1.89266	0.146675
BSU07790	yfkQ	putative spore germination protein	16.5: Explore	7.00254	0.429335	38	2	-1.88977	6.94972e-08
BSU11055	yitO	putative integral inner membrane protein with HTTM domain		6.72196	0.355933	22	1	-1.88835	3.67517e-05
BSU30890	ytxO	outer spore coat protein		67.7501	16.8574	103	22	-1.88707	2.95072e-10
BSU09750	sspB	small acid-soluble spore protein (beta-type SASP)	16.8: Protect	359.373	95.7354	258	59	-1.88654	2.27382e-22
BSU04110	lipC	spore coat phospholipase B	16.6: Maintain, 16.3: Control	41.6053	9.79646	94	19	-1.88615	6.56533e-10
BSU04480	ydbI	putative integral inner membrane protein		280.108	74.5025	1038	237	-1.88267	2.23024e-86
BSU02390	ilvE	ketomethiobutyrate-branched-chain/aromatic amino acid aminotransferase	16.2: Construct biomass (Anabolism), 16.11: Scavenge (Catabolism)	76.9422	19.4716	290	63	-1.87837	2.74332e-26
BSU18000	citB	aconitate hydratase (aconitase)	16.11: Scavenge (Catabolism), 16.2: Construct biomass (Anabolism)	643.045	173.633	6178	1432	-1.87684	0
BSU26920	yraJ	conserved hypothetical protein	18: Unknown function	70.044	17.6172	88	19	-1.87676	7.41287e-09
BSU17450	glnR	transcriptional regulator (nitrogen metabolism)	16.3: Control	236.796	63.2827	340	78	-1.87101	5.30782e-29
BSU00530	pth	peptidyl-tRNA hydrolase	16.8: Protect, 16.11: Scavenge (Catabolism), 16.6: Maintain	199.46	53.1262	398	91	-1.86968	7.35769e-34
BSU14920	ctaF	cytochrome caa3 oxidase (subunit IV)	16.10: Respire	760.308	206.762	891	208	-1.86852	1.31212e-72
BSU12040	yjdG	putative acetyltransferase		145.721	38.5208	260	59	-1.86614	1.04124e-22
BSU36060	cotH	spore coat protein (inner)	16.8: Protect, 16.13: Shape, 16.5: Explore	8.61078	0.911894	33	3	-1.8655	3.86135e-06
BSU28340	ysnF	putative stress response protein	16.6: Maintain, 16.8: Protect	43.211	10.4701	125	26	-1.8582	1.79105e-12
BSU11760	cotX	spore coat protein (insoluble fraction)	16.5: Explore, 16.13: Shape, 16.8: Protect	2400.81	660.759	4385	1036	-1.85817	0
BSU22540	qcrC	menaquinol:cytochrome c oxidoreductase (cytochrome cc subunit)	16.10: Respire	1209.51	332.31	3269	771	-1.85755	6.78121e-260
BSU17270	ymaC	putative phage-related replication protein	16.5: Explore	5.21755	0	13	0	-1.85151	0.000555095
BSU21670	ypqP	putative capsular polysaccharide biosynthesis enzyme fragment; C-terminal part of YpqP	16.8: Protect	170.681	45.8836	364	84	-1.85051	8.91873e-31
BSU24000	bmrU	putative lipid kinase BmrU	16.8: Protect	48.9485	12.2188	154	33	-1.84124	1.07616e-14
BSU15210	spoVE	factor for spore cortex peptidoglycan synthesis (stage V sporulation)	16.13: Shape	205.439	55.9212	796	186	-1.84052	6.13199e-65
BSU32320	yutC	putative lipoprotein		10.7737	1.5688	24	3	-1.83966	0.000283508
BSU00840	mcsA	activator of protein kinase McsB	16.3: Control	143.096	38.5594	281	65	-1.8389	5.6059e-24
BSU05600	ydgE	putative N-acetyltransferase	16.8: Protect, 16.11: Scavenge (Catabolism)	124.693	33.5207	208	48	-1.8346	4.30128e-18
BSU30900	cotS	spore coat protein	16.13: Shape, 16.5: Explore	48.7047	12.2251	181	39	-1.83368	5.65813e-17
BSU17980	sspP	small acid-soluble spore protein	16.8: Protect	28.9955	6.75546	15	3	-1.8238	0.017545
BSU07100	lplA	lipoprotein	16.1: Circulate	5.83752	0.219362	31	1	-1.82025	3.98079e-07
BSU08240	catE	catechol-2,3-dioxygenase subunit	16.8: Protect, 16.11: Scavenge (Catabolism)	14.5721	2.70061	44	7	-1.81784	4.02684e-06
BSU09530	yhdN	aldo/keto reductase specific for NADPH	16.11: Scavenge (Catabolism)	75.0331	19.9408	263	60	-1.81186	7.79948e-23
BSU29100	phoR	two-component sensor histidine kinase	16.3: Control, 16.12: Sense	213.443	59.5451	1307	313	-1.80759	5.63709e-103
BSU24490	yqhQ	conserved hypothetical protein		364.919	103.075	1229	298	-1.80404	1.42656e-95
BSU31340	yugM	putative transporter	16.1: Circulate	169.577	47.1611	222	53	-1.80327	1.43254e-18
BSU30020	ytzE	putative transcriptional regulator (DeoR family)	16.3: Control	565.751	161.035	442	108	-1.80007	6.81353e-35
BSU14900	ctaD	cytochrome caa3 oxidase (subunit I)	16.10: Respire	645.242	185.256	4244	1046	-1.78929	0
BSU33730	opuBA	choline ABC transporter (ATP-binding protein)	16.1: Circulate, 16.8: Protect	12.8936	2.31077	52	8	-1.78868	3.64852e-07
BSU01810	adaA	methylphosphotriester-DNA alkyltransferase and transcriptional regulator (AraC/XylS family)	16.3: Control, 16.6: Maintain	6.70178	0.520468	15	1	-1.78762	0.00126492
BSU32570	frlD	fructoselysine kinase	16.6: Maintain, 16.11: Scavenge (Catabolism)	22.2672	5.03301	67	13	-1.78679	1.23706e-07
BSU17930	ccdA	cytochrome c-type biogenesis protein CcdA; thiol-disulfide oxido-reductase	16.13: Shape, 16.10: Respire	72.6443	19.6366	181	42	-1.78656	8.28785e-16
BSU14740	ylaD	anti-YlaC sigma factor	16.3: Control	47.3593	12.385	49	11	-1.77876	2.8371e-05
BSU36790	ywmA	hypothetical protein		16.7856	3.49174	28	5	-1.77429	0.000497642
BSU07800	treP	phosphotransferase system (PTS) trehalose-specific enzyme IIBC component	16.1: Circulate	5.63083	0.234266	28	1	-1.77204	1.7962e-06
BSU11430	oppA	oligopeptide ABC transporter (binding lipoprotein)	16.1: Circulate	1210.52	353.247	6978	1748	-1.77112	0
BSU00400	yabE	putative cell wall shaping enzyme	16.13: Shape	169.542	48.3678	784	192	-1.76799	9.40279e-61
BSU02490	gudD	glucarate dehydratase	16.11: Scavenge (Catabolism)	8.10093	0.967887	39	4	-1.76698	9.08716e-07
BSU31820	yuzF	conserved hypothetical protein		136.682	39.1075	114	28	-1.75431	7.74678e-10
BSU17760	yndE	putative spore germination integral inner membrane protein	16.5: Explore	7.80647	0.909388	30	3	-1.75302	1.62824e-05
BSU18709	yozT	hypothetical protein	18: Unknown function	4.73593	0	4	0	-1.75188	0.0658423
BSU08570	yfhK	conserved hypothetical protein		66.7957	18.4962	122	29	-1.74697	8.56243e-11
BSU30135	yteP	putative permease		4.70651	0	16	0	-1.74556	0.000117826
BSU40860	yyaH	putative lyase	16.11: Scavenge (Catabolism)	13.4247	2.60644	18	3	-1.74352	0.00460166
BSU18690	yoaP	conserved hypothetical protein		10.5243	1.75141	28	4	-1.73922	0.000156649
BSU33640	yvaM	putative hydrolase		37.5926	9.87471	102	23	-1.73734	1.08138e-09
BSU13290	ykzD	conserved hypothetical protein		20.591	4.79735	10	2	-1.7327	0.0564361
BSU21960	ypeQ	conserved hypothetical protein		142.854	41.6033	92	23	-1.73209	5.05845e-08
BSU14910	ctaE	cytochrome caa3 oxidase (subunit III)	16.10: Respire	616.581	184.606	1354	348	-1.72897	3.21404e-98
BSU23230	ypuF	conserved hypothetical protein		12.99	2.52204	24	4	-1.72895	0.000964458
BSU30840	yteA	putative DksA homolog		12.2345	2.29873	31	5	-1.72741	0.000131468
BSU02100	cypC	fatty acid beta-hydroxylating cytochrome P450	16.11: Scavenge (Catabolism), 16.8: Protect, 16.6: Maintain	22.8865	5.54335	101	21	-1.72209	2.59034e-10
BSU11140	yitU	putative phosphatase	16.11: Scavenge (Catabolism)	118.835	35.0154	340	86	-1.70684	4.37681e-26
BSU13360	ykoP	conserved hypothetical protein		12.3546	2.39868	24	4	-1.70637	0.000964458
BSU09740	yheF	hypothetical protein		4.51041	0	2	0	-1.70275	0.203212
BSU19639	yoyE	conserved hypothetical protein		4.51041	0	2	0	-1.70275	0.203212
BSU02140	glpT	glycerol-3-phosphate permease	16.1: Circulate	4.46986	0	21	0	-1.69374	9.16676e-06
BSU06270	ydjO	conserved hypothetical protein		864.645	266.39	639	169	-1.69111	2.03336e-45
BSU27470	yrrD	conserved hypothetical protein	18: Unknown function	38.9699	10.7187	72	17	-1.68762	6.77562e-07
BSU22590	ypiA	conserved hypothetical protein		220.712	67.4005	988	259	-1.68216	2.66158e-70
BSU32480	pucD	xanthine dehydrogenase, substrate and molybdenum cofactor subunit	16.11: Scavenge (Catabolism)	5.84055	0.443723	46	3	-1.68187	6.92522e-09
BSU16825	ymfD	bacillibactin exporter	7: Transport and binding proteins, 16.1: Circulate	55.2329	15.8801	235	58	-1.67849	6.68885e-19
BSU08660	sspE	small acid-soluble spore protein (gamma-type SASP)	16.5: Explore, 16.8: Protect	1767.34	555.59	1586	428	-1.66593	5.46318e-108
BSU22570	ypiF	conserved hypothetical protein		157.017	48.1345	247	65	-1.6653	2.10049e-18
BSU30920	cotI	spore coat kinase	16.8: Protect, 16.13: Shape, 16.5: Explore	59.0007	17.2598	223	56	-1.66324	1.18325e-17
BSU08910	queG	epoxyqueuosine reductase	10.3: tRNA and rRNA base modification	16.8878	3.9916	69	14	-1.65644	1.44693e-07
BSU08680	ygaC	putative factor	16.3: Control	338.204	105.975	632	170	-1.6557	5.46493e-44
BSU00860	clpC	class III stress response-related ATPase, AAA+ superfamily	16.6: Maintain, 16.3: Control	539.931	170.066	4623	1250	-1.65514	0
BSU18660	yoaM	conserved hypothetical protein		5.81605	0.483944	14	1	-1.65381	0.00210415
BSU10870	yisU	putative aminoacid related metabolite efflux transporter	16.8: Protect, 16.1: Circulate	4.28591	0	10	0	-1.65212	0.00265687
BSU03120	ycgI	putative methyltransferase	16.8: Protect	4.28375	0	9	0	-1.65163	0.00448989
BSU00850	mcsB	protein tyrosine kinase	16.3: Control	207.132	64.5666	796	213	-1.65154	1.91483e-55
BSU23430	spoVAB	stage V sporulation protein AB	16.5: Explore	6.67032	0.777036	10	1	-1.64254	0.0158229
BSU03030	ycgB	putative integral inner membrane protein		16.6002	3.98131	34	7	-1.63678	0.000299584
BSU08700	ygaE	putative membrane protein	16.1: Circulate	31.3053	8.72739	117	28	-1.63445	2.50153e-10
BSU23200	ypuI	conserved hypothetical protein		144.709	45.3616	275	74	-1.63117	8.17759e-20
BSU15360	ylmC	conserved hypothetical protein		199.833	63.2432	173	47	-1.62926	9.27212e-13
BSU24740	yqxL	putative CorA-type Mg(2+) transporter	16.1: Circulate	6.255	0.693957	21	2	-1.61554	0.000299881
BSU28410	gerE	transcriptional regulator	16.3: Control	2672.33	870.943	2116	592	-1.61522	6.93071e-137
BSU05140	ydzE	putative permease	16.1: Circulate	8.39278	1.3967	7	1	-1.61338	0.0710856
BSU32550	yurJ	putative multiple sugar ABC transporter (ATP-binding protein)	16.1: Circulate	37.0638	10.794	144	36	-1.61036	6.96041e-12
BSU39110	deaD	ATP-dependent RNA helicase	16.6: Maintain, 16.2: Construct biomass (Anabolism)	59.3964	18.16	301	79	-1.60666	3.01574e-22
BSU11839	yjzE	hypothetical protein		79.1178	24.664	71	19	-1.60512	5.03477e-06
BSU40259	yyzG	hypothetical protein		9.97037	1.93577	6	1	-1.60475	0.115472
BSU07760	yfkT	putative spore germination integral inner membrane protein	16.5: Explore	5.01296	0.307351	19	1	-1.60379	0.000166882
BSU08770	ygzA	hypothetical protein		13.9292	3.24527	10	2	-1.60259	0.0564361
BSU19150	yocB	conserved hypothetical protein		54.073	16.4875	149	39	-1.60076	1.19086e-11
BSU16730	spoVFA	spore dipicolinate synthase subunit A	16.8: Protect, 16.2: Construct biomass (Anabolism)	46.7236	14.0701	147	38	-1.60024	1.13282e-11
BSU18510	yoxC	conserved hypothetical protein		20.4295	5.40878	22	5	-1.59809	0.00642608
BSU06650	sapB	membrane component	16.1: Circulate, 16.8: Protect	34.1475	9.94473	84	21	-1.59752	1.9874e-07
BSU00420	ksgA	dimethyladenosine 16S ribosomal RNA transferase	16.8: Protect, 16.6: Maintain	59.8052	18.4526	185	49	-1.59544	5.6091e-14
BSU06560	yerA	putative adenine deaminase YerA	16.11: Scavenge (Catabolism)	324.097	106.541	1988	561	-1.58706	3.56469e-127
BSU38030	ywdA	hypothetical protein		23.9649	6.64693	21	5	-1.5863	0.00966307
BSU14590	pdhB	pyruvate dehydrogenase (E1 beta subunit)	16.2: Construct biomass (Anabolism), 16.3: Control	111.57	35.8771	384	106	-1.58419	2.47717e-26
BSU34670	yvdA	putative carbonic anhydrase	16.8: Protect	33.9647	10.0308	71	18	-1.57985	2.27923e-06
BSU02720	yccF	conserved hypothetical protein		18.7326	60.5482	71	197	1.59306	0
BSU26130	yqbF	hypothetical protein; skin element		1.82151	9.54858	2	9	1.5955	0.0319637
BSU35360	hag	flagellin protein	16.5: Explore	712.718	2158.67	2295	5967	1.59603	0
BSU08160	yfjB	hypothetical protein		23.6796	75.7229	102	280	1.59772	0
BSU34830	yvzA	hypothetical protein		86.8253	267.572	110	291	1.60163	0
BSU34700	yvcR	putative ABC transporter (ATP-binding protein)	16.1: Circulate	13.4792	44.9844	37	106	1.60185	5.06985e-11
BSU15450	lspA	signal peptidase II	16.13: Shape, 16.6: Maintain, 16.2: Construct biomass (Anabolism)	7.33305	26.339	12	37	1.60237	7.80452e-05
BSU40960	parB	site-specific DNA-binding protein	16.13: Shape, 16.9: Replicate	64.2613	199.234	192	511	1.60264	0
BSU00730	cysK	cysteine synthase	16.3: Control, 16.2: Construct biomass (Anabolism)	237.563	726.31	775	2034	1.60415	0
BSU35230	swrAA	swarming motility protein fragment; C-terminal part of swrAA	16.5: Explore	13.4115	44.9168	16	46	1.6061	1.87187e-05
BSU39790	yxcE	conserved hypothetical protein		9.16631	32.0339	21	63	1.60782	2.74721e-07
BSU28099	yszA	conserved hypothetical protein		1.47998	8.62024	1	5	1.60967	0.107329
BSU11550	yjbH	putative thiol management oxidoreductase component	16.8: Protect	54.9368	171.761	174	467	1.60967	0
BSU_tRNA_7	trnSL-Ser1	tRNA-Ser	16.2: Construct biomass (Anabolism)	33.6098	106.78	11	30	1.61106	1
BSU21650	yokB	hypothetical protein; phage SPbeta		5.19553	20.0193	13	43	1.6136	1.06456e-05
BSU27550	aspS	aspartyl-tRNA synthetase	16.2: Construct biomass (Anabolism)	83.5376	259.939	523	1397	1.6146	0
BSU35030	nagR	transcriptional regulator (GntR family)		25.6206	82.7543	66	183	1.61754	0
BSU27260	mccA	cystathionine beta-synthase for the reverse transsulfuration pathway	16.11: Scavenge (Catabolism)	5.5355	21.1364	18	59	1.61839	2.38231e-07
BSU39320	yxiB	conserved hypothetical protein		39.5955	125.714	51	139	1.61842	1.85599e-13
BSU25250	ccpN	negative regulator of gluconeogenesis	16.3: Control	27.5707	89.1001	62	172	1.62329	0
BSU23360	ppiB	peptidyl-prolyl isomerase	16.6: Maintain	111.163	347.875	169	454	1.62844	0
BSU07955	yfkA	putative Fe-S oxidoreductase, radical SAM superfamily		11.9031	41.0084	47	139	1.62921	1.79587e-14
BSU_misc_RNA_29	mswE			2.68071	12.4912	1	4	1.63038	0.182499
BSU40210	yydC	conserved hypothetical protein		4.27302	17.422	6	21	1.63046	0.00197833
BSU17690	yncM	conserved hypothetical protein		412.46	1281.87	1093	2916	1.63119	0
BSU32200	yutJ	putative NADH dehydrogenase	16.10: Respire, 16.7: Manage energy	17.8262	59.5087	67	192	1.63338	0
BSU16190	flgC	flagellar component of cell-proximal portion of basal-body rod	16.5: Explore	21.9546	72.3415	35	99	1.63386	2.92877e-10
BSU22340	nth	endonuclease III	16.6: Maintain	43.0539	137.924	100	275	1.63492	0
BSU33760	sdpB	exporter of killing factor SpbC	16.1: Circulate	50.2827	160.4	172	471	1.63515	0
BSU38490	menA	1,4-dihydroxy-2-naphthoate octaprenyltransferase	16.10: Respire, 16.2: Construct biomass (Anabolism)	25.5011	83.4616	84	236	1.63579	0
BSU32740	metP	methionine ABC transporter, permease component	16.1: Circulate	11.0434	38.594	26	78	1.63794	9.60027e-09
BSU33470	bdbC	thiol-disulfide oxidoreductase	16.8: Protect, 16.6: Maintain, 16.13: Shape	100.851	318.316	148	401	1.63894	0
BSU40910	rpsF	ribosomal protein S6 (BS9)	16.2: Construct biomass (Anabolism)	255.543	801.108	259	697	1.64078	0
BSU02120	ybeC	putative H+/amino acid transporter	16.1: Circulate	9.99807	35.5537	57	174	1.64615	0
BSU28250	leuD	3-isopropylmalate dehydratase (small subunit)	16.2: Construct biomass (Anabolism)	164.337	519.146	347	941	1.64758	0
BSU29480	ytxK	putative nucleic acid methyltransferase	16.6: Maintain, 16.8: Protect	41.3317	134.079	144	401	1.65095	0
BSU04330	mutT	putative NTP pyrophosphohydrolase	16.6: Maintain, 16.8: Protect	3.78874	16.1831	6	22	1.65127	0.00124537
BSU23680	yqjZ	putative degradation enzyme (oxygenase)	16.6: Maintain, 16.8: Protect	14.8255	50.8519	18	53	1.65131	3.16837e-06
BSU33020	cssS	two-component sensor histidine kinase	16.12: Sense, 16.3: Control	10.0586	35.8846	48	147	1.65155	1.32484e-15
BSU37540	ywhB	1,3-keto-enol tautomerase	16.11: Scavenge (Catabolism)	42.0971	136.61	28	78	1.65228	3.13866e-08
BSU39800	yxcD	conserved hypothetical protein		15.6332	53.5627	17	50	1.65583	6.21883e-06
BSU23100	sigX	RNA polymerase ECF(extracytoplasmic function)-type sigma factor sigma(X)	16.3: Control	55.3739	178.806	114	316	1.65598	0
BSU13680	motB	motility protein B; MotB component of the stator flagellum complex	16.5: Explore	38.3212	125.079	106	297	1.65611	0
BSU23890	oxaAB	Sec-independent factor for membrane protein insertion (YidC/SpoIIIJ family)	16.13: Shape	86.139	275.848	251	690	1.65644	0
BSU27370	yrrL	conserved hypothetical protein		5.50994	21.701	21	71	1.65808	8.58856e-09
BSU09110	yhcJ	putative ABC transporter (binding lipoprotein)	7: Transport and binding proteins	17.4392	59.3521	51	149	1.65815	2.62856e-15
BSU16280	flgD	flagellar hook assembly protein	16.5: Explore, 16.13: Shape	12.7635	44.6052	19	57	1.65846	1.05163e-06
BSU10530	ntdC	biosynthesis of neotrehalosadiamine (3,3'-diamino-3,3'-dideoxy-alpha,beta-trehalose), dehydrogenase	16.8: Protect, 16.3: Control	11.8736	41.8094	44	133	1.6589	3.81369e-14
BSU07260	ltaSA	exported glycerol phosphate lipoteichoic acid synthetase and anion-binding protein	16.13: Shape, 16.1: Circulate	81.6947	263.09	552	1526	1.66327	0
BSU38840	yxkD	efflux transporter	16.1: Circulate	2.37645	11.8644	7	30	1.66355	6.14993e-05
BSU32930	yusU	conserved hypothetical protein		32.5595	108.04	33	94	1.67088	7.29991e-10
BSU39510	yxeL	putative acetyltransferase	16.11: Scavenge (Catabolism)	3.42356	15.288	6	23	1.67245	0.000782623
BSU25000	pbpA	transpeptidase (penicillin-binding protein 2A)	16.13: Shape, 16.8: Protect, 16.2: Construct biomass (Anabolism)	25.364	85.4089	192	555	1.6755	0
BSU29230	dnaE	DNA polymerase III (alpha subunit)	16.9: Replicate	39.9753	132.091	471	1336	1.6756	0
BSU32730	metQ	methionine ABC transporter, substrate binding lipoprotein	16.1: Circulate	52.0091	170.925	151	426	1.67887	0
BSU04230	ydaH	putative integral inner membrane protein		13.6816	48.2223	39	118	1.67926	1.06953e-12
BSU_tRNA_29	trnD-Asn	tRNA-Asn	16.2: Construct biomass (Anabolism)	0	4.41356	0	1	1.68113	0.379461
BSU06320	yeaB	putative cation efflux transporter	16.1: Circulate	9.11381	33.7463	28	89	1.68544	2.98168e-10
BSU16230	fliH	flagellar export apparatus component	16.13: Shape, 16.6: Maintain, 16.5: Explore	19.9407	68.632	44	130	1.68671	1.35038e-13
BSU13200	rsbRB	component of the piezosome (stressosome)	16.8: Protect, 16.3: Control	33.7307	113.117	99	285	1.68787	0
BSU40590	yybM	putative integral inner membrane protein		19.5451	67.4295	52	154	1.68819	6.68233e-16
BSU06640	yerI	putative kinase		233.564	759.932	831	2321	1.69354	0
BSU27170	bscR	transcriptional regulator for cypB	16.3: Control	6.31457	24.897	13	44	1.69373	6.82685e-06
BSU36370	fabZ	(3R)-hydroxymyristoyl-[acyl carrier protein] dehydratase	16.2: Construct biomass (Anabolism)	17.3428	60.6088	26	78	1.69457	9.60027e-09
BSU22720	cheR	methyl-accepting chemotaxis proteins (MCPs) methyltransferase	16.5: Explore	7.37109	28.3361	20	66	1.69475	4.04086e-08
BSU34380	slrR	transcriptional regulator of autolysin genes	16.3: Control	6.19075	24.5198	10	34	1.695	8.09145e-05
BSU20420	yorD	hypothetical protein; phage SPbeta		310.316	1011.97	344	963	1.69893	0
BSU00140	dck	deoxyadenosine/deoxycytidine kinase	16.11: Scavenge (Catabolism)	12.1657	44.0344	28	87	1.70031	7.03163e-10
BSU31120	lytG	exoglucosaminidase	16.13: Shape	5.68981	23.0036	17	59	1.70111	1.24354e-07
BSU04420	ydbC	conserved hypothetical protein		18.9437	66.2035	24	72	1.70333	3.67423e-08
BSU09500	yhdK	negative regulator of the activity of sigma-M		34.1768	116.027	35	102	1.70598	8.32862e-11
BSU35330	fliS	flagellar assembly protein FliS	16.5: Explore, 16.13: Shape	19.7919	69.1678	28	84	1.70743	2.5168e-09
BSU28130	hemB	delta-aminolevulinic acid dehydratase (porphobilinogen synthase)	16.2: Construct biomass (Anabolism)	75.192	250.215	258	737	1.70813	0
BSU10630	addA	ATP-dependent deoxyribonuclease (subunit A)	16.6: Maintain	21.3558	74.3648	278	831	1.70912	0
BSU16390	flhA	component of the flagellar export machinery	16.5: Explore, 16.1: Circulate	8.80128	33.3621	63	205	1.711	0
BSU22950	ypdA	putative FAD-dependent disulfide oxidoreductase	16.11: Scavenge (Catabolism), 16.6: Maintain, 16.8: Protect	43.7163	147.685	150	435	1.71115	0
BSU34850	yvcA	putative lipoprotein	16.5: Explore	14.4818	51.9779	37	114	1.7115	1.73781e-12
BSU37710	bacD	alanine-anticapsin ligase	16.4: Excrete, 16.8: Protect	56.4707	190.119	282	815	1.71622	0
BSU29600	braB	branched-chain amino acid-Na+ symporter	16.1: Circulate	2.97323	14.349	14	58	1.71695	2.46075e-08
BSU04510	ydbL	conserved hypothetical protein		194.511	644.302	230	654	1.7176	0
BSU24210	yqiG	putative NADH-dependent flavin oxidoreductase	16.11: Scavenge (Catabolism)	16.7599	59.7547	66	202	1.7189	0
BSU07370	uup	putative ABC protein involved in RecA-independent precise excision of transposons	16.6: Maintain	22.101	77.4125	147	442	1.72027	0
BSU21600	yokG	conserved hypothetical protein; phage SPbeta		37.5699	128.523	142	417	1.72183	0
BSU21560	yokK	conserved hypothetical protein; phage SPbeta		17.6677	62.8876	36	110	1.72211	5.17513e-12
BSU31750	pncB	nicotinate phosphoribosyltransferase	16.2: Construct biomass (Anabolism)	65.0105	219.33	337	976	1.72374	0
BSU13930	splB	spore photoproduct (thymine dimer) lyase	16.6: Maintain	24.0248	83.9607	87	261	1.72379	0
BSU17100	pksC	malonyl-CoA-acyltransferase involved in polyketide synthesis	16.5: Explore, 16.8: Protect	42.2792	144.701	129	379	1.72818	0
BSU03050	ldh	L-lactate dehydrogenase	16.10: Respire	363.872	1210.99	1237	3534	1.72915	0
BSU15460	rluD	pseudouridylate synthase	16.2: Construct biomass (Anabolism)	13.7093	50.0882	44	138	1.72934	4.57265e-15
BSU07390	yfmP	transcriptional regulator (MerR family) of metal efflux transporter expression	16.3: Control	12.7635	46.9528	19	60	1.72936	2.90231e-07
BSU33750	sdpA	export of killing factor	16.11: Scavenge (Catabolism), 16.5: Explore	58.38	198.472	98	286	1.73126	0
BSU05700	ydhC	putative transcriptional regulator (GntR family)	16.3: Control	4.20971	18.6351	10	38	1.7325	1.32692e-05
BSU13860	ykvY	putative Xaa-Pro dipeptidase	16.11: Scavenge (Catabolism)	64.7937	220.678	249	728	1.73718	0
BSU17160	pksH	dehydratase for polyketide biosynthesis	16.5: Explore, 16.8: Protect	29.1442	101.851	80	240	1.73749	0
BSU32090	yuiA	conserved hypothetical protein		146.024	491.929	74	214	1.73847	0
BSU09570	yhdR	putative aspartate aminotransferase		21.3958	76.1732	89	272	1.74042	0
BSU28170	hemA	glutamyl-tRNA reductase	16.2: Construct biomass (Anabolism)	93.68	318.193	451	1315	1.74265	0
BSU39310	yxiC	conserved hypothetical protein		43.1496	149.571	41	122	1.74721	6.55476e-13
BSU03750	yclJ	two-component response regulator [YclK]	16.3: Control, 16.10: Respire	6.23148	25.649	15	53	1.748	4.71817e-07
BSU01060	ybxB	ribosomal RNA methyltransferase	16.6: Maintain	24.383	86.8511	52	159	1.75178	0
BSU16950	pbpX	penicillin-binding endopeptidase X	16.6: Maintain, 16.13: Shape	9.1819	35.7476	38	127	1.75522	1.16202e-14
BSU23210	spcB	chromosome condensation and segregation factor	16.6: Maintain, 16.9: Replicate	7.17565	28.978	15	52	1.75536	7.35219e-07
BSU35319	yvzG	conserved hypothetical protein		19.5451	70.9323	26	81	1.7592	2.66716e-09
BSU31090	ktrA	potassium uptake protein	16.1: Circulate	3.39797	16.3282	8	33	1.76358	3.17597e-05
BSU40900	ssbA	single-strand DNA-binding protein	16.9: Replicate	254.043	867.406	464	1360	1.76364	0
BSU_misc_RNA_11	tswD			18.4175	67.4295	7	22	1.76574	0.00245098
BSU28460	yslB	conserved hypothetical protein		43.863	154.03	69	208	1.76643	0
BSU08600	csbB	putative glycosyl transferase	16.8: Protect	26.6934	95.6272	93	286	1.76656	0
BSU02060	ybxG	putative amino acid permease	16.1: Circulate	46.4387	163.245	227	685	1.77037	0
BSU35630	lytB	modifier protein of major autolysin LytC	16.3: Control, 16.6: Maintain, 16.11: Scavenge (Catabolism), 16.13: Shape	4.69568	20.9426	35	134	1.77672	0
BSU40050	gntR	transcriptional regulator (GntR family)	16.3: Control	5.04648	22.1583	13	49	1.77754	7.28e-07
BSU39600	yxeC	putative integral inner membrane protein		13.5312	51.4363	19	62	1.78265	1.2206e-07
BSU40880	exoA	apurinic/apyrimidinic endonuclease	16.8: Protect, 16.6: Maintain	1.87191	11.3392	5	26	1.78456	8.76899e-05
BSU37700	bacE	efflux protein for bacilysin excretion, self-protection against bacilysin	16.1: Circulate	34.7701	125.144	145	448	1.78986	0
BSU29610	ezrA	negative regulator of FtsZ ring formation	16.13: Shape, 16.2: Construct biomass (Anabolism)	65.6132	232.241	390	1185	1.79262	0
BSU17230	pksS	cytochrome P450 of bacillaene metabolism	16.5: Explore, 16.8: Protect	26.3626	97.0223	113	357	1.80377	0
BSU16270	fliK	flagellar hook-length control protein	16.13: Shape, 16.5: Explore	17.0804	64.666	88	286	1.80486	0
BSU39500	yxeM	putative ABC transporter (binding lipoprotein)	16.1: Circulate	3.21686	16.2386	9	39	1.80574	4.08567e-06
BSU20900	yopG	hypothetical protein; phage SPbeta	18: Unknown function	2.15269	12.5385	1	5	1.80776	0.107329
BSU06190	ydjG	putative phage replication protein	16.9: Replicate, 16.5: Explore	11.3551	44.8454	41	139	1.81051	6.68233e-16
BSU20310	yorO	hypothetical protein; phage SPbeta		0	5.01541	0	3	1.81053	0.114682
BSU24290	xseB	exodeoxyribonuclease VII (small subunit)	16.6: Maintain, 16.9: Replicate	13.372	51.9243	12	40	1.81063	2.09026e-05
BSU21020	yonR	putative transcriptional regulator (Xre family); phage SPbeta		2.60693	14.172	3	14	1.81162	0.00600097
BSU37690	bacG	phenylalanine aminotransferase forming tetrahydrotyrosine in bacilysin synthesis	16.8: Protect, 16.4: Excrete, 16.11: Scavenge (Catabolism), 16.2: Construct biomass (Anabolism)	36.9402	134.89	156	489	1.81368	0
BSU37600	ywfO	putative metal-dependent phosphohydrolase	16.6: Maintain	26.1895	97.1188	120	382	1.814	0
BSU32190	yuzB	conserved hypothetical protein		22.7804	85.1986	19	61	1.8151	1.8803e-07
BSU03981	mtlA	phosphotransferase system (PTS) mannitol-specific enzyme IICB component	16.1: Circulate, 16.11: Scavenge (Catabolism)	10.2826	41.2332	52	179	1.81552	0
BSU21490	sunI	protein of immunity to sublancin	16.5: Explore, 16.8: Protect	128.674	458.011	144	440	1.81569	0
BSU04560	ddl	D-alanyl-D-alanine ligase A	16.13: Shape, 16.2: Construct biomass (Anabolism)	91.7836	328.22	344	1056	1.81602	0
BSU00760	pabC	4-amino-4-deoxychorismate pyruvate-lyase	16.2: Construct biomass (Anabolism)	18.0416	68.6805	56	183	1.81831	0
BSU31400	yugH	putative aspartate aminotransferase	16.11: Scavenge (Catabolism)	68.775	248.619	281	872	1.82419	0
BSU35010	nagA	N-acetylglucosamine-6-phosphate deacetylase	16.13: Shape, 16.11: Scavenge (Catabolism), 16.2: Construct biomass (Anabolism)	22.1885	83.6576	93	301	1.82426	0
BSU39240	yxxF	putative transporter	16.1: Circulate	11.8398	47.0356	39	133	1.825	1.32484e-15
BSU20750	yopV	hypothetical protein; phage SPbeta		0	5.09257	0	3	1.82631	0.114682
BSU12030	yjdF	conserved hypothetical protein		18.2377	69.9043	31	102	1.82903	7.11748e-12
BSU02320	ybfP	putative transcriptional regulator (AraC/XylS family)	16.3: Control	7.67988	32.4308	24	87	1.83064	5.33068e-11
BSU38780	yxkI	putative membrane protease	16.6: Maintain, 16.8: Protect	8.24371	34.4932	49	176	1.83289	0
BSU06811	yezG	conserved hypothetical protein		41.7509	153.894	67	212	1.83318	0
BSU06200	ydjH	conserved hypothetical protein		7.05746	30.2892	19	70	1.83387	3.5398e-09
BSU31350	pgi	glucose-6-phosphate isomerase	16.2: Construct biomass (Anabolism)	111.73	404.414	532	1653	1.83734	0
BSU02220	ybfI	putative transcriptional regulator (AraC/XylS family, cupin family)	16.3: Control	5.14775	23.587	15	59	1.83985	3.17734e-08
BSU22260	yppF	putative site-specific integrase	16.5: Explore	58.6353	215.424	39	123	1.84228	1.25819e-13
BSU29170	ytzA	putative integral inner membrane protein	16.8: Protect	110.998	403.427	150	468	1.84314	0
BSU06100	bsuRB	type-2 restriction enzyme BsuMI component BsuRB (YdiS)	16.5: Explore, 16.8: Protect	23.1289	88.2071	84	275	1.84389	0
BSU09420	lytE	cell wall hydrolase; phosphatase-associated protein (major autolysin)	16.13: Shape	20.9229	80.3664	74	244	1.84527	0
BSU28990	dnaB	helicase loading protein; replication initiation membrane attachment protein	16.9: Replicate	10.8135	44.089	54	189	1.84675	0
BSU06170	ydjE	putative sugar kinase (ribokinase family)	16.11: Scavenge (Catabolism)	109.767	400.108	372	1164	1.84709	0
BSU16400	flhF	GTPase involved in the export of flagella	16.1: Circulate, 16.5: Explore	7.48457	32.1697	29	107	1.84906	2.10736e-13
BSU28010	mreD	cell-shape determining protein	16.13: Shape, 16.2: Construct biomass (Anabolism)	49.8231	184.962	91	290	1.85108	0
BSU26230	yqaP	conserved hypothetical protein; skin element		60.1921	223.17	197	627	1.85621	0
BSU22330	ypoC	conserved hypothetical protein		53.3868	198.61	93	297	1.85678	0
BSU16220	fliG	flagellar motor switching and energizing component	16.3: Control, 16.5: Explore	22.3525	86.2533	80	265	1.85758	0
BSU03270	ycgT	putative ferredoxin/thioredoxin reductase	16.8: Protect, 16.6: Maintain	6.74553	29.7948	24	91	1.86217	8.91335e-12
BSU06210	ydjI	putative phage protein	16.8: Protect, 16.5: Explore	10.8166	44.6124	37	131	1.8627	1.32484e-15
BSU31840	yueD	putative aromatic compound reductase	16.11: Scavenge (Catabolism)	74.5326	277.204	192	613	1.86717	0
BSU29470	ackA	acetate kinase	16.11: Scavenge (Catabolism)	23.4404	91.1134	98	327	1.87186	0
BSU12100	pdaC	N-acetylmuramic acid deacetylase	16.6: Maintain	5.46453	25.4629	27	108	1.87936	3.37744e-14
BSU16200	fliE	flagellar basal body protein	16.5: Explore	21.2453	83.5277	24	81	1.87945	7.52165e-10
BSU10640	sbcD	DNA repair exonuclease	16.9: Replicate, 16.6: Maintain	13.5312	55.1696	56	196	1.88008	0
BSU24860	yqgQ	putative single strand nucleic acid binding transcription factor	9.3: Transcription factors	3.94661	19.9223	3	13	1.88226	0.00977368
BSU15970	ylxM	conserved hypothetical protein		122.025	456.267	143	459	1.88556	0
BSU16180	flgB	flagellar component of cell-proximal portion of basal-body rod	16.5: Explore	19.6723	78.0861	27	92	1.8857	4.26423e-11
BSU18970	yobI	putative NTPase with transmembrane helices		11.0321	46.1735	140	503	1.88617	0
BSU37590	ywgA	conserved hypothetical protein		35.165	135.446	62	205	1.88685	0
BSU04540	ydbO	putative cation efflux system	16.8: Protect, 16.1: Circulate	56.9613	216.128	175	570	1.88734	0
BSU03982	mtlF	phosphotransferase system (PTS) mannitol-specific enzyme IIA component	16.11: Scavenge (Catabolism), 16.1: Circulate	7.23544	32.1822	11	42	1.88799	4.33506e-06
BSU14570	ykyA	putative chromosome partitioning protein		4.65136	22.6589	11	46	1.89039	6.93952e-07
BSU23610	nudF	ADP-ribose pyrophosphatase	16.11: Scavenge (Catabolism), 16.3: Control, 16.6: Maintain	27.4989	107.373	54	181	1.89052	0
BSU40970	parA	chromosome partitioning protein; transcriptional regulator	16.13: Shape, 16.9: Replicate	27.5952	107.733	74	248	1.89056	0
BSU08480	yfhC	putative oxidoreductase (nitroreductase family)	16.11: Scavenge (Catabolism)	105.405	396.655	217	701	1.89208	0
BSU07500	yfmE	iron-dicitrate ABC transporter (permease)	16.1: Circulate	23.2543	91.8391	82	278	1.89366	0
BSU33430	cysI	sulfite reductase (hemoprotein beta-subunit)	16.2: Construct biomass (Anabolism)	72.8604	276.234	440	1432	1.89402	0
BSU03600	tcyB	cystine ABC transporter (permease)	16.1: Circulate	9.27033	39.9099	23	85	1.89476	6.60351e-11
BSU27150	yrhK	conserved hypothetical protein		0.97648	9.10013	1	8	1.8989	0.0221666
BSU35020	nagBA	N-acetylglucosamine-6-phosphate isomerase	16.11: Scavenge (Catabolism), 16.2: Construct biomass (Anabolism)	19.0996	76.7379	49	169	1.89984	0
BSU29460	moaB	molybdopterin GTP-binding precursor Z biosynthesis component	16.2: Construct biomass (Anabolism)	17.7251	71.6236	32	111	1.90014	2.65849e-13
BSU22220	yprA	putative ATP-dependent helicase		5.17795	24.8631	41	169	1.90398	0
BSU15570	cysH	(phospho)adenosine phosphosulfate reductase	16.2: Construct biomass (Anabolism)	87.0277	331.489	215	703	1.90531	0
BSU35640	lytA	membrane bound lipoprotein	16.6: Maintain, 16.13: Shape, 16.11: Scavenge (Catabolism), 16.1: Circulate	3.67839	19.2826	4	18	1.90612	0.00188702
BSU09660	yheN	putative polysaccharide deacetylase	16.11: Scavenge (Catabolism)	25.4368	100.982	76	259	1.90821	0
BSU35840	ywtF	putative transcriptional regulator	12: Regulatory functions	28.7381	113.414	98	332	1.90871	0
BSU04320	ydaO	putative metabolite transporter	16.1: Circulate	45.0225	174.583	289	962	1.90892	0
BSU30830	menF	menaquinone-specific isochorismate synthase	16.10: Respire, 16.2: Construct biomass (Anabolism)	23.479	93.7415	117	401	1.90984	0
BSU02910	yceE	putative stress adaptation protein	16.8: Protect	59.3831	228.682	121	400	1.90999	0
BSU12180	yjhA	putative lipoprotein		10.18	43.8263	23	85	1.91166	6.60351e-11
BSU35270	cccB	cytochrome c551	16.10: Respire	105.615	403.275	126	413	1.91302	0
BSU27250	mccB	cystathionine gamma-lyase and homocysteine gamma-lyase for reverse transsulfuration pathway	16.11: Scavenge (Catabolism)	5.23445	25.2619	21	87	1.91393	6.60774e-12
BSU23836	rpmGCb	ribosomal protein L31 pseudogene	10.2: Ribosomal proteins: synthesis and modification	9.24083	40.368	4	15	1.91422	0.00790421
BSU09950	prsA	molecular chaperone lipoprotein	16.6: Maintain	176.83	672.579	547	1786	1.9154	0
BSU33330	lysP	lysine permease	16.1: Circulate	2.01529	13.1468	10	56	1.91544	2.93376e-09
BSU06180	pspA	phage shock protein A homolog	16.5: Explore	19.5253	79.3667	47	164	1.9184	0
BSU13920	splA	TRAP-like transcriptional regulator	16.3: Control	9.47185	41.3772	8	30	1.91884	0.00012681
BSU07480	yfmG	conserved hypothetical protein		116.845	447.687	602	1980	1.91984	0
BSU16250	fliJ	flagellar synthesis chaperone	16.5: Explore, 16.13: Shape	8.95986	39.5133	14	53	1.92135	2.38746e-07
BSU40550	ppaC	inorganic pyrophosphatase	16.2: Construct biomass (Anabolism)	144.828	554.187	474	1557	1.92145	0
BSU40330	rocE	arginine/ornithine/gamma-aminobutyrate permease	16.1: Circulate	60.717	236.475	300	1003	1.92691	0
BSU10010	trpP	tryptophan transporter	16.1: Circulate	250.21	957.973	457	1502	1.92837	0
BSU16920	pgsA	CDP-diacylglycerol-glycerol-3-phosphate 3-phosphatidyltransferase	16.13: Shape, 16.2: Construct biomass (Anabolism)	19.5296	80.1949	40	141	1.93273	0
BSU06090	bsuRA	type-2 restriction enzyme BsuMI component BsuRA (YdiR)	16.5: Explore, 16.8: Protect	15.0826	63.2517	50	180	1.93349	0
BSU02920	yceF	putative stress adaptation transporter	16.1: Circulate, 16.8: Protect	76.3622	298.514	208	698	1.9392	0
BSU17110	pksD	enzyme involved in polyketide synthesis	16.8: Protect, 16.5: Explore	42.5505	169.073	146	498	1.9411	0
BSU29190	pfkA	6-phosphofructokinase	16.2: Construct biomass (Anabolism)	85.2467	333.431	288	967	1.94284	0
BSU17130	acpK	acyl-carrier protein	16.8: Protect, 16.5: Explore	33.0944	132.939	29	100	1.94299	4.71048e-12
BSU22380	ypmB	conserved hypothetical protein		99.396	388.23	170	570	1.94432	0
BSU12020	manA	mannose-6 phosphate isomerase; cupin family	16.11: Scavenge (Catabolism)	3.59691	19.5538	12	56	1.94524	1.41024e-08
BSU02230	purT	phosphoribosylglycinamide formyltransferase 2	16.2: Construct biomass (Anabolism)	4.67442	23.7874	19	83	1.94995	9.66101e-12
BSU11920	yjcN	conserved hypothetical protein		41.6053	167.055	47	162	1.95492	0
BSU14190	dapL	N-acetyl-diaminopimelate deacetylase	16.2: Construct biomass (Anabolism)	17.1756	72.3825	68	246	1.95569	0
BSU31410	yugG	putative transcriptional regulator (Lrp/AsnC family)	16.3: Control	34.5978	140.071	61	212	1.95679	0
BSU40320	argI	arginase	16.11: Scavenge (Catabolism)	100.778	398.633	316	1073	1.96275	0
BSU16770	dapA	dihydrodipicolinate synthase	16.2: Construct biomass (Anabolism)	123.362	487.236	379	1285	1.96443	0
BSU18550	yoaC	hydroxylated metabolite kinase	16.11: Scavenge (Catabolism)	1.74686	12.6619	9	56	1.96832	1.28635e-09
BSU28260	leuC	3-isopropylmalate dehydratase (large subunit)	16.2: Construct biomass (Anabolism)	144.18	570.358	720	2445	1.96917	0
BSU17200	pksM	polyketide synthase	16.8: Protect, 16.5: Explore	19.6636	82.8514	885	3201	1.96967	0
BSU28040	radC	putative DNA repair protein	16.6: Maintain	36.7443	149.814	90	315	1.97025	0
BSU02900	yceD	putative stress adaptation protein	16.8: Protect	48.3358	195.653	99	344	1.97331	0
BSU18540	yoaB	negatively charged metabolite transporter	16.1: Circulate	1.8259	13.028	8	49	1.97378	1.62114e-08
BSU02400	ybgF	putative aminoacid permease	16.1: Circulate	4.82642	24.8322	24	106	1.97476	9.71518e-15
BSU04100	kipR	transcriptional regulator (IclR family)	16.3: Control	4.52838	23.7383	12	54	1.97912	3.58159e-08
BSU34790	trxB	thioredoxin reductase	16.6: Maintain, 16.10: Respire, 16.2: Construct biomass (Anabolism)	44.2219	180.302	148	518	1.97968	0
BSU35990	ywrO	nitroreductase	16.6: Maintain, 16.8: Protect	81.2642	326.629	151	521	1.98069	0
BSU10620	addB	ATP-dependent deoxyribonuclease (subunit B)	16.6: Maintain	12.5804	55.595	155	588	1.98191	0
BSU_misc_RNA_84	bsrI			33.2279	137.479	29	103	1.98526	1.25397e-12
BSU00010	dnaA	chromosomal replication initiator protein DnaA	16.9: Replicate	33.9037	140.454	160	569	1.98829	0
BSU40200	yydD	conserved hypothetical protein		9.19754	42.4815	57	226	1.99002	0
BSU12290	ndh	NADH dehydrogenase	16.10: Respire	109.661	441.637	455	1573	1.99025	0
BSU13480	htpK	regulator of quality control	16.3: Control	5.26214	26.8775	13	57	1.99148	1.8761e-08
BSU16360	fliQ	component of the flagellar export machinery	16.1: Circulate, 16.5: Explore	10.5243	47.8136	10	39	1.99181	8.43631e-06
BSU14610	pdhD	dihydrolipoamide dehydrogenase E3 subunit of both pyruvate dehydrogenase and 2-oxoglutarate dehydrogenase complexes	16.2: Construct biomass (Anabolism), 16.3: Control	174.153	699.049	866	2984	1.99268	0
BSU12400	yjnA	putative integral inner membrane protein		8.1718	38.5105	22	89	1.99372	5.44428e-12
BSU27560	hisS	histidyl-tRNA synthetase	16.2: Construct biomass (Anabolism)	23.4011	99.1754	105	382	1.9939	0
BSU13300	mgtE	magnesium transporter	16.1: Circulate	10.2682	46.8697	49	192	1.99402	0
BSU16210	fliF	flagellar basal-body M-ring protein	16.5: Explore	19.0495	81.9838	108	399	1.99632	0
BSU18850	yobD	transcriptional regulator (phage-related, Xre family)	16.5: Explore	7.54396	36.1287	9	37	1.99822	1.0326e-05
BSU24620	tasA	major biofilm matrix component	16.5: Explore	108.095	438.408	299	1041	2.0001	0
BSU32750	metN	methionine ABC transporter (ATP-binding protein)	16.1: Circulate	7.75473	37.1023	28	115	2.00308	2.62856e-15
BSU33440	cysJ	sulfite reductase (flavoprotein alpha-subunit)	16.2: Construct biomass (Anabolism)	40.3257	167.694	258	921	2.00333	0
BSU30800	menB	dihydroxynapthoic acid synthetase	16.10: Respire, 16.2: Construct biomass (Anabolism)	86.7093	353.734	249	872	2.00364	0
BSU08220	yfiC	putative ABC transporter (ATP-binding protein)	16.1: Circulate	15.8125	69.6687	101	382	2.00845	0
BSU_tRNA_15	trnJ-Leu1	tRNA-Leu	16.2: Construct biomass (Anabolism)	54.777	227.325	16	57	2.01402	1.55427e-07
BSU15580	cysP	sulfate permease	16.1: Circulate	74.9744	311.436	281	1002	2.02572	0
BSU37720	bacC	bacilysin biosynthesis oxidoreductase	16.8: Protect, 16.4: Excrete	48.1051	203.302	129	468	2.03472	0
BSU31850	yueC	hypothetical protein		38.6352	164.783	62	227	2.03717	0
BSU06034	ydzT	hypothetical protein; putative integrase (fragment); internal part of YdzT		0	6.24561	0	3	2.04363	0.114682
BSU02950	naiP	niacin permease	16.1: Circulate	4.48791	24.7644	19	90	2.04449	3.77363e-13
BSU28020	mreC	cell-shape determining protein	16.13: Shape	71.283	301.063	219	794	2.04807	0
BSU28030	mreB	cell-shape determining protein	16.13: Shape	60.25	256.914	215	787	2.05633	0
BSU28160	hemX	negative effector of the concentration of glutamyl-tRNA reductase HemA	16.3: Control	32.1428	140.214	94	352	2.05842	0
BSU25050	yqgA	hypothetical protein		189.437	796.294	286	1032	2.06005	0
BSU00780	folB	dihydroneopterin aldolase	16.2: Construct biomass (Anabolism)	32.0947	140.432	41	154	2.06265	0
BSU14600	pdhC	pyruvate dehydrogenase (dihydrolipoamide acetyltransferase E2 subunit)	16.2: Construct biomass (Anabolism), 16.3: Control	156.082	660.042	730	2650	2.06625	0
BSU31510	yufK	putative integral inner membrane protein		8.65707	42.7119	17	72	2.06885	3.52727e-10
BSU37930	ywdK	conserved hypothetical protein	18: Unknown function	31.3182	137.924	41	155	2.07026	0
BSU16340	fliZ	flagellar regulatory protein	16.5: Explore, 16.3: Control	11.194	53.6649	26	107	2.07689	2.61779e-14
BSU36360	mscL	large conductance mechanosensitive channel protein	16.8: Protect, 16.13: Shape, 16.1: Circulate	10.8456	52.2216	15	62	2.07759	8.0659e-09
BSU12480	yjqB	putative PBSX phage-related replication protein	16.5: Explore	0.942473	10.4301	2	19	2.07873	0.000204314
BSU04080	kipI	putative inhibitor of the autophosphorylation reaction of KinA	16.3: Control	5.50232	29.7595	14	65	2.08178	9.68801e-10
BSU39830	yxcA	hypothetical protein		9.02081	44.6611	8	34	2.08199	1.99622e-05
BSU29750	aroX	3-deoxy-D-arabino-heptulosonate 7-phosphate synthase; chorismate mutase-isozyme 3	16.2: Construct biomass (Anabolism)	145.64	623.923	552	2030	2.08391	0
BSU18669	yozS	putative permease	16.1: Circulate	5.57168	30.2892	6	28	2.09237	7.41038e-05
BSU17120	pksE	enzyme involved in polyketide synthesis	16.8: Protect, 16.5: Explore	36.9994	164.79	300	1147	2.09651	0
BSU16299	ylzI	putative flagellar protein	16.5: Explore	1.31554	12.2599	1	8	2.10465	0.0221666
BSU03590	tcyC	cystine ABC transporter (ATP-binding protein)	16.1: Circulate	13.3675	64.5128	35	145	2.11375	0
BSU13690	motA	motility protein A; MotA component of the stator flagellum complex	16.5: Explore	16.4272	77.7667	47	191	2.11395	0
BSU15620	sirB	sirohydrochlorin ferrochelatase	16.2: Construct biomass (Anabolism)	73.7503	325.964	204	774	2.11421	0
BSU15630	sirC	Precorrin-2 dehydrogenase	16.2: Construct biomass (Anabolism)	104.597	460.31	180	680	2.11669	0
BSU38960	yxjG	putative methyltetrahydrofolate methyltransferase	16.11: Scavenge (Catabolism)	47.2343	211.653	189	727	2.11753	0
BSU27240	yrhC	conserved hypothetical protein		8.61078	44.4222	7	31	2.12929	3.84846e-05
BSU13900	ptsH	histidine-containing phosphocarrier protein of the phosphotransferase system (PTS) (HPr protein)	16.3: Control, 16.2: Construct biomass (Anabolism)	206.465	911.228	194	735	2.13117	0
BSU02710	yczC	putative integral inner membrane protein		8.87986	45.6873	12	53	2.13194	5.7035e-08
BSU_misc_RNA_45	tboILV			369.287	1625.6	321	1213	2.13214	0
BSU24310	folD	methylenetetrahydrofolate dehydrogenase; methenyltetrahydrofolate cyclohydrolase	16.2: Construct biomass (Anabolism)	136.408	606.477	409	1561	2.13627	0
BSU04520	ydbM	putative acyl-CoA dehydrogenase	16.11: Scavenge (Catabolism)	45.6236	207.391	184	718	2.13645	0
BSU00750	pabA	4-amino-4-deoxychorismate synthase; anthranilate synthase (subunit II)	16.2: Construct biomass (Anabolism)	28.1727	130.709	58	231	2.13696	0
BSU02210	ybfH	putative permease	16.1: Circulate	5.86206	32.7064	19	91	2.14222	2.3702e-13
BSU30780	menC	O-succinylbenzoate-CoA synthase	16.2: Construct biomass (Anabolism), 16.10: Respire	12.2217	60.8052	48	205	2.14278	0
BSU14180	dapH	tetrahydrodipicolinate N-acetyltransferase	16.13: Shape, 16.2: Construct biomass (Anabolism)	26.3773	123.375	66	265	2.14344	0
BSU06550	yecA	putative amino acid/polyamine permease	16.1: Circulate	0.445734	8.82713	2	34	2.14631	1.09107e-07
BSU31250	tlpA	methyl-accepting chemotaxis protein	16.12: Sense	3.85732	23.9651	27	144	2.14826	0
BSU34720	yvcP	two-component response regulator [YvcQ]	16.3: Control	4.37775	26.4258	11	57	2.15608	4.06113e-09
BSU39280	yxxE	conserved hypothetical protein		67.1306	306.379	73	286	2.15731	0
BSU_misc_RNA_10	gswD			2.75879	19.2826	1	6	2.161	0.0635668
BSU07520	yfmC	iron-dicitrate ABC transporter (binding lipoprotein)	16.1: Circulate	64.1448	295.052	214	845	2.16702	0
BSU32390	yunF	conserved hypothetical protein		11.3796	58.0937	34	149	2.16718	0
BSU22370	aspB	putative aspartate aminotransferase	16.11: Scavenge (Catabolism)	109.864	501.567	457	1791	2.17044	0
BSU16320	fliY	flagellar motor switching and energizing phosphatase	16.5: Explore, 16.3: Control	11.2463	57.6442	45	198	2.1708	0
BSU03990	mtlD	mannitol-1-phosphate dehydrogenase	16.11: Scavenge (Catabolism)	11.3966	58.4148	45	198	2.17303	0
BSU22620	hisC	histidinol-phosphate aminotransferase; tyrosine/phenylalanine aminotransferase	16.2: Construct biomass (Anabolism)	65.5946	304.426	250	996	2.18056	0
BSU34860	hisI	phosphoribosyl-AMP cyclohydrolase; phosphoribosyl-ATP pyrophosphohydrolase	16.3: Control, 16.2: Construct biomass (Anabolism)	14.8843	74.6103	33	142	2.18185	0
BSU34930	hisZ	histidyl-tRNA synthetase-like component of ATP phophoribosyltransferase	16.2: Construct biomass (Anabolism)	2.65792	19.1405	11	68	2.18225	2.16116e-11
BSU39290	rtbE	antitoxin factor of the RttD-RttE toxin-antitoxin system	17: Mobile and extrachromosomal element functions	23.0396	111.83	36	150	2.1846	0
BSU34420	yveF	hypothetical protein		0	7.11865	0	2	2.18882	0.203212
BSU38850	yxkC	conserved hypothetical protein	16.6: Maintain	22.5022	109.73	43	180	2.18903	0
BSU34840	yvcB	conserved hypothetical protein		34.9433	166.981	235	964	2.19348	0
BSU27180	yrhH	putative methyltransferase	16.8: Protect	5.23307	31.09	10	51	2.19372	3.1591e-08
BSU30660	ytkA	putative lipoprotein		57.7394	272.825	89	361	2.20176	0
BSU08440	yfiY	putative iron(III) dicitrate transporter binding lipoprotein	16.1: Circulate	27.0209	131.662	93	389	2.20343	0
BSU28150	hemC	porphobilinogen deaminase (hydroxymethylbilane synthase)	16.2: Construct biomass (Anabolism)	46.6075	222.43	155	635	2.20701	0
BSU00740	pabB	4-amino-4-deoxychorismate synthase (para-aminobenzoate synthase)	16.2: Construct biomass (Anabolism)	13.2727	68.6398	66	293	2.20953	0
BSU16760	dapG	aspartokinase I (alpha and beta subunits)	16.2: Construct biomass (Anabolism), 16.13: Shape	69.2264	327.748	296	1203	2.21088	0
BSU36460	ywoF	putative pectate lyase	16.11: Scavenge (Catabolism)	39.18	191.505	194	814	2.23236	0
BSU03060	lctP	L-lactate permease	16.1: Circulate	142.952	679.339	818	3337	2.2328	0
BSU28270	leuB	3-isopropylmalate dehydrogenase	16.2: Construct biomass (Anabolism)	104.035	497.43	402	1650	2.23574	0
BSU21540	yolA	putative exported protein; SPbeta phage		60.1098	290.701	99	411	2.23653	0
BSU03610	tcyA	cystine ABC transporter (substrate-binding lipoprotein)	16.1: Circulate	11.2676	60.707	32	148	2.24072	0
BSU05099	ydzM	putative phage protein	16.5: Explore	0	7.48062	0	4	2.24498	0.0658423
BSU10120	hemE	uroporphyrinogen III decarboxylase	16.10: Respire, 16.2: Construct biomass (Anabolism)	37.7269	186.704	141	599	2.24794	0
BSU22960	gudB	cryptic glutamate dehydrogenase	16.11: Scavenge (Catabolism)	112.423	543.704	508	2109	2.25374	0
BSU29730	ytxD	putative flagellar motor component	16.5: Explore	3.12259	22.6337	9	56	2.26569	1.28635e-09
BSU34890	hisH	amidotransferase (glutaminase)	16.2: Construct biomass (Anabolism)	7.11501	41.9599	16	81	2.26987	2.53459e-12
BSU31110	yubF	conserved hypothetical protein		44.1302	220.678	41	176	2.27118	0
BSU02030	ybdM	putative protein kinase	16.3: Control	2.94844	21.8961	8	51	2.27173	6.19027e-09
BSU35650	lytR	membrane-bound transcriptional regulator	16.3: Control	47.8221	238.649	155	664	2.27207	0
BSU06420	purE	N5-carboxyaminoimidazole ribonucleotide mutase	16.2: Construct biomass (Anabolism)	9.29753	52.8003	16	78	2.27818	1.03052e-11
BSU23600	yqxK	conserved hypothetical protein	16.1: Circulate, 16.11: Scavenge (Catabolism)	16.8443	89.8638	69	316	2.28537	0
BSU24640	tapA	lipoprotein for biofilm formation	16.5: Explore	4.8478	31.7116	13	73	2.29953	1.0244e-11
BSU28280	leuA	2-isopropylmalate synthase	16.2: Construct biomass (Anabolism)	100.011	500.672	548	2355	2.30089	0
BSU34710	yvcQ	two-component sensor histidine kinase [YvcP]	16.3: Control, 16.12: Sense	6.63295	40.7977	25	132	2.30961	0
BSU23850	zwf	glucose-6-phosphate 1-dehydrogenase	16.2: Construct biomass (Anabolism), 16.11: Scavenge (Catabolism)	75.1949	381.008	389	1692	2.3108	0
BSU11690	thiG	hydroxyethylthiazole phosphate synthetase (thiamine biosynthesis)	16.2: Construct biomass (Anabolism)	183.909	920.494	499	2144	2.31095	0
BSU_misc_RNA_9	gswC			5.51759	35.3514	2	11	2.31282	0.011667
BSU09520	sigM	RNA polymerase ECF (extracytoplasmic function)-type sigma factor (sigma(M))	16.3: Control	16.1715	88.8095	28	132	2.32117	0
BSU30820	menD	2-oxoglutarate decarboxylase and 2-succinyl-5-enolpyruvyl-6-hydroxy-3-cyclohexene-1- carboxylic-acid synthase	16.2: Construct biomass (Anabolism), 16.10: Respire	25.9213	137.687	159	725	2.32276	0
BSU03760	yclK	two-component sensor histidine kinase [YclJ]	16.10: Respire, 16.12: Sense, 16.3: Control	12.9888	73.0938	65	314	2.32481	0
BSU39300	rtbD	ribonuclease toxin of the RtbD-RtbE toxin-antitoxin system	17: Mobile and extrachromosomal element functions	30.4096	160.476	183	829	2.32573	0
BSU34360	epsB	protein tyrosine kinase	16.3: Control, 16.5: Explore	37.3889	195.513	90	404	2.32609	0
BSU26810	yrpC	glutamate racemase	16.11: Scavenge (Catabolism)	5.34127	34.8439	15	84	2.32733	2.76657e-13
BSU31910	yukE	conserved hypothetical protein	18: Unknown function	2056.75	10374.1	2128	9214	2.33343	0
BSU27650	secDF	protein-export membrane protein	16.1: Circulate	128.987	658.446	1005	4404	2.33402	0
BSU08610	yfhO	conserved hypothetical protein	18: Unknown function	14.5045	81.2823	132	635	2.33515	0
BSU28290	ilvC	acetohydroxy-acid isomeroreductase	16.2: Construct biomass (Anabolism)	164.308	837.998	595	2605	2.33653	0
BSU21530	yolB	conserved hypothetical protein; phage SPbeta		45.3694	237.368	57	256	2.3372	0
BSU30540	asnB	asparagine synthetase	16.2: Construct biomass (Anabolism)	64.4924	334.678	431	1920	2.34011	0
BSU07940	yfkC	putative mechanosensitive ion channel	16.1: Circulate, 16.3: Control	12.8089	73.0359	38	186	2.34111	0
BSU18170	yngA	putative conserved membrane protein		0	8.14584	0	11	2.34282	0.00157213
BSU11670	thiO	FAD-dependent glycine oxidase	16.2: Construct biomass (Anabolism)	144.638	742.552	565	2490	2.34412	0
BSU33210	yvrG	two-component sensor histidine kinase YvrG innvolved in cell wall processes [YvrH]	16.12: Sense	7.66226	47.0983	47	248	2.34524	0
BSU11700	thiF	adenylate transferase and sulfur transferase (thiamine biosynthesis)	16.2: Construct biomass (Anabolism)	183.254	944.922	652	2886	2.35374	0
BSU16350	fliP	component of the flagellar export machinery	16.1: Circulate, 16.3: Control	5.97324	38.7678	14	78	2.35419	2.14354e-12
BSU24630	sipW	type I signal peptidase	16.1: Circulate, 16.5: Explore	13.3895	76.833	27	133	2.35685	0
BSU13180	metE	cobalamin-independent methionine synthase	16.2: Construct biomass (Anabolism)	14.6485	83.4412	118	577	2.35954	0
BSU10350	yhfS	putative acetyl-CoA C-acetyltransferase		9.3421	56.2276	36	186	2.36002	0
BSU40600	yybL	putative integral inner membrane protein		6.79416	43.2976	17	93	2.36482	1.9229e-14
BSU11710	thiD	phosphomethylpyrimidine kinase, 4-amino-5-hydroxymethyl-2-methylpyrimidine and 4-amino-5-hydroxymethyl-2-methylpyrimidine pyrophosphate kinase	16.2: Construct biomass (Anabolism), 16.11: Scavenge (Catabolism)	228.091	1189.8	655	2933	2.37286	0
BSU10550	ntdA	biosynthesis of neotrehalosadiamine (3,3'-diamino-3,3'-dideoxy-alpha, beta-trehalose);aminotransferase	16.8: Protect, 16.3: Control	1.07148	13.9796	5	56	2.37923	3.61998e-11
BSU21630	yokD	aminoglycoside N3'-acetyltransferase		16.3069	93.3639	47	231	2.38106	0
BSU33900	eno	enolase	16.2: Construct biomass (Anabolism)	298.44	1567.53	1358	6123	2.38518	0
BSU19620	yodJ	D-alanyl-D-alanine carboxypeptidase lipoprotein	16.6: Maintain, 16.13: Shape	15.2103	88.1908	44	219	2.38971	0
BSU17470	ynxB	putative phage protein	16.5: Explore	0.97648	13.6502	1	12	2.3945	0.00276611
BSU11650	tenA	thiaminase II	4.11: Thiamine, 16.11: Scavenge (Catabolism)	75.9347	410.164	190	881	2.40288	0
BSU33920	tpiA	triose phosphate isomerase	16.2: Construct biomass (Anabolism)	221.507	1181.15	594	2719	2.40424	0
BSU06033	ydzT	hypothetical protein; putative integrase (fragment); C-terminal part of YdzT		10.5243	64.3645	4	21	2.40568	0.000440273
BSU28140	hemD	uroporphyrinogen III cosynthase	16.2: Construct biomass (Anabolism)	37.4552	207.672	104	495	2.40985	0
BSU12280	yjlC	conserved hypothetical protein	16.3: Control	67.1763	368.58	100	471	2.42143	0
BSU06490	purF	glutamine phosphoribosylpyrophosphate amidotransferase	16.2: Construct biomass (Anabolism)	20.2543	117.973	102	510	2.43055	0
BSU05000	yddK	conserved hypothetical protein; mobile element region		6.03077	41.3255	17	100	2.43161	6.68233e-16
BSU18340	ppsA	plipastatin synthetase	16.8: Protect	16.304	96.859	441	2249	2.43321	0
BSU12672	xkzB	conserved hypothetical protein; putative PBSX prophage protein		0	8.82713	0	4	2.43658	0.0658423
BSU39960	yxaI	putative integral inner membrane protein		5.60834	39.1994	9	54	2.43697	3.36629e-09
BSU30790	menE	O-succinylbenzoic acid-CoA ligase	16.2: Construct biomass (Anabolism), 16.10: Respire	12.4476	76.5803	64	338	2.44334	0
BSU06500	purM	phosphoribosylaminoimidazole synthetase	16.2: Construct biomass (Anabolism)	15.013	90.6243	55	285	2.44475	0
BSU34880	hisA	phosphoribosylformimino-5-aminoimidazole carboxamide ribotide isomerase	16.2: Construct biomass (Anabolism)	10.781	67.7285	28	151	2.44775	0
BSU33930	pgk	phosphoglycerate kinase	16.2: Construct biomass (Anabolism)	243.391	1341.11	1015	4801	2.45242	0
BSU16330	cheY	regulator of chemotaxis and motility	16.5: Explore, 16.3: Control	12.5248	77.511	16	85	2.45264	3.83906e-13
BSU33910	pgm	phosphoglycerate mutase	16.2: Construct biomass (Anabolism)	248.266	1370.4	1342	6359	2.45517	0
BSU13910	ptsI	phosphotransferase system (PTS) enzyme I	16.1: Circulate, 16.2: Construct biomass (Anabolism)	207.518	1149.38	1251	5948	2.45822	0
BSU10540	ntdB	biosynthesis of neotrehalosadiamine (3,3'-diamino-3,3'-dideoxy-alpha, beta-trehalose);hydrolase	16.3: Control, 16.8: Protect	3.01225	25.7328	9	66	2.46806	1.02796e-11
BSU35480	yviA	conserved hypothetical protein		16.1223	98.6009	48	252	2.4728	0
BSU06812	yeeF	putative DNA binding protein	16.5: Explore	22.6194	135.042	160	820	2.47675	0
BSU10140	hemY	protoporphyrinogen IX and coproporphyrinogen III oxidase	16.10: Respire, 16.2: Construct biomass (Anabolism)	64.5534	369.437	321	1577	2.48053	0
BSU01140	ybaC	putative proline iminopeptidase	16.11: Scavenge (Catabolism), 16.6: Maintain	5.0477	37.3562	17	108	2.48137	0
BSU33290	fhuC	ferrichrome ABC transporter (ATP-binding protein)	16.1: Circulate	14.3832	89.9059	41	220	2.48794	0
BSU05470	ydfM	putative divalent cation efflux transporter	16.1: Circulate	3.81417	30.732	12	83	2.49306	3.68894e-14
BSU34900	hisB	imidazoleglycerol-phosphate dehydratase	16.2: Construct biomass (Anabolism)	5.3431	39.6089	11	70	2.50243	8.26537e-12
BSU06110	bsuRC	type-2 restriction enzyme BsuMI component BsuRC (YdjA)	16.8: Protect, 16.5: Explore	14.2281	89.9761	70	380	2.50276	0
BSU30180	ytbQ	putative nucleoside-diphosphate-sugar epimerase	16.11: Scavenge (Catabolism), 16.8: Protect	37.6637	222.85	101	513	2.50307	0
BSU_misc_RNA_27				7.2243	50.4942	3	18	2.50865	0.139537
BSU40610	yybK	putative integral inner membrane protein		2.63107	24.5198	7	56	2.51765	2.30669e-10
BSU37790	rocG	glutamate dehydrogenase	16.11: Scavenge (Catabolism)	4.01161	32.4527	18	125	2.51879	0
BSU11660	tenI	thiazole tautomerase	16.3: Control	120.007	697.386	261	1302	2.51912	0
BSU14490	kinC	two-component sensor histidine kinase	16.3: Control	11.481	75.8742	52	295	2.53021	0
BSU33880	yvbJ	conserved hypothetical protein		7.03356	50.2535	45	276	2.53216	0
BSU12860	ykbA	putative amino acid permease	16.1: Circulate	1.72608	19.6047	8	78	2.53561	1.16202e-14
BSU12010	manP	phosphotransferase system (PTS) mannose-specific enzyme IIBCA component	16.1: Circulate, 16.11: Scavenge (Catabolism)	1.60047	18.9831	11	112	2.54297	0
BSU07510	yfmD	iron-dicitrate ABC transporter (permease)	16.1: Circulate	9.64201	66.4017	34	201	2.55469	0
BSU36240	ywqE	protein tyrosine-phosphatase	16.3: Control	1.85723	20.7697	5	48	2.56148	1.8754e-09
BSU33940	gapA	glyceraldehyde-3-phosphate dehydrogenase	16.2: Construct biomass (Anabolism)	520.952	3103.94	1848	9452	2.57028	0
BSU33950	cggR	transcriptional regulator of gapA	16.3: Control	98.0518	592.79	353	1832	2.57163	0
BSU31860	yueB	bacteriophage SPP1 receptor	16.13: Shape	33.6836	210.536	383	2055	2.57437	0
BSU11680	thiS	Sulfur carrier for synthesis of hydroxyethylthiazole phosphate	16.2: Construct biomass (Anabolism)	83.4089	507.231	59	308	2.57586	0
BSU07400	yfmO	metal efflux transporter	16.8: Protect, 16.1: Circulate	2.38586	24.1801	10	87	2.57754	6.68233e-16
BSU38750	cydB	cytochrome bb' ubiquinol oxidase (subunit II)	16.10: Respire	136.909	828.357	490	2545	2.57959	0
BSU06430	purK	N5-carboxyaminoimidazole ribonucleotide synthase	16.2: Construct biomass (Anabolism)	11.1872	77.3243	45	267	2.58862	0
BSU37020	ywkD	putative lyase	16.11: Scavenge (Catabolism)	0.734252	14.5408	1	17	2.59681	0.000209844
BSU06480	purL	phosphoribosylformylglycinamidine synthetase II	16.2: Construct biomass (Anabolism)	13.3855	91.182	105	614	2.59848	0
BSU22610	tyrA	prephenate dehydrogenase	16.2: Construct biomass (Anabolism)	35.3921	225.127	139	759	2.60269	0
BSU40580	yybN	conserved hypothetical protein		176.462	1086.76	272	1438	2.609	0
BSU10130	hemH	ferrochelatase	16.10: Respire, 16.2: Construct biomass (Anabolism)	67.0035	421.488	220	1188	2.61758	0
BSU06440	purB	adenylosuccinate lyase	16.2: Construct biomass (Anabolism)	17.5405	118.257	80	463	2.62158	0
BSU22690	aroH	chorismate mutase		53.2792	339.638	72	394	2.62766	0
BSU_misc_RNA_14	tswA			36.4971	236.875	14	78	2.63343	2.14354e-12
BSU06470	purQ	phosphoribosylformylglycinamidine synthetase I	16.2: Construct biomass (Anabolism)	15.7864	108.403	38	224	2.63394	0
BSU24320	nusB	transcription termination factor NusB	16.2: Construct biomass (Anabolism)	70.3213	447.208	98	535	2.63489	0
BSU21850	ypiP	putative methyltransferase	18.1: Enzymes of unknown specificity	14.685	102.213	40	239	2.64291	0
BSU18330	ppsB	plipastatin synthetase	16.8: Protect	12.7968	90.5203	346	2101	2.64448	0
BSU17060	ymzD	putative integral inner membrane protein		2.49259	26.1329	4	36	2.64664	2.77297e-07
BSU05720	ydhE	putative glycosyltransferase	18.1: Enzymes of unknown specificity	13.3945	94.457	56	339	2.64747	0
BSU03280	nasF	uroporphyrin-III C-methyltransferase	16.2: Construct biomass (Anabolism), 16.10: Respire	22.3097	151.146	114	663	2.6553	0
BSU38140	qoxD	cytochrome aa3-600 quinol oxidase (subunit IV)	16.10: Respire	362.204	2303.88	478	2610	2.6625	0
BSU07150	hmoA	heme-degrading monooxygenase	16.11: Scavenge (Catabolism)	49.5317	324.944	57	321	2.66551	0
BSU34910	hisD	histidinol dehydrogenase	16.2: Construct biomass (Anabolism)	3.76219	34.8032	17	135	2.67514	0
BSU36900	glyA	serine hydroxymethyltransferase	16.2: Construct biomass (Anabolism)	89.4817	583.259	393	2199	2.67752	0
BSU06530	purD	phosphoribosylglycinamide synthetase	16.2: Construct biomass (Anabolism)	17.4658	122.599	78	470	2.67828	0
BSU_misc_RNA_23	csfG			0	10.9427	0	4	2.69407	0.0658423
BSU34250	epsL	putative phosphotransferase involved in extracellular matrix synthesis	16.8: Protect, 16.5: Explore	6.53231	53.2672	14	98	2.69541	0
BSU10090	yhgB	hypothetical protein		0.902081	16.8136	1	16	2.69661	0.000350529
BSU38540	dltE	putative oxidoreductase	16.8: Protect, 16.13: Shape	61.3986	409.519	164	939	2.69844	0
BSU00110	pdxS	glutamine amidotransferase for pyridoxal phosphate synthesis; pyridoxal 5'-phosphate synthase complex, synthase subunit	16.2: Construct biomass (Anabolism)	78.3435	521.399	244	1394	2.70366	0
BSU10330	yhfQ	putative iron(III) dicitrate-binding lipoprotein	16.1: Circulate	23.972	167.211	82	491	2.7038	0
BSU13740	queE	7-carboxy-7-deazaguanine synthase	16.2: Construct biomass (Anabolism)	6.59924	54.7174	17	121	2.72151	0
BSU30990	thiT	thiamin permease	16.1: Circulate	16.6862	121.773	34	213	2.72766	0
BSU37760	rocC	arginine/ornithine permease	16.1: Circulate	24.1321	171.248	120	731	2.72894	0
BSU22700	aroB	3-dehydroquinate synthase	16.2: Construct biomass (Anabolism)	59.7536	408.832	229	1345	2.73395	0
BSU34870	hisF	imidazole glycerol phosphate synthase subunit	16.2: Construct biomass (Anabolism)	7.86201	63.674	21	146	2.73537	0
BSU10360	yhfT	putative long-chain fatty-acid-CoA ligase		8.68253	69.8814	44	304	2.75037	0
BSU34920	hisG	ATP phosphoribosyltransferase		4.4261	41.2483	10	80	2.75063	2.74372e-14
BSU35260	ftsE	cell-division ABC transporter (ATP-binding protein)	16.13: Shape	7.03151	58.7833	17	122	2.75064	0
BSU28310	ilvB	acetolactate synthase (acetohydroxy-acid synthase) (large subunit)	16.2: Construct biomass (Anabolism)	67.5384	474.17	410	2471	2.7756	0
BSU38320	cidA	holin regulator of murein hydrolases	16.13: Shape	4.40551	41.9118	6	49	2.77722	2.86181e-09
BSU_misc_RNA_69	fsrA			0	11.822	0	3	2.7889	0.114682
BSU20580	yoqM	putative membrane bound protein; phage SPbeta		1302.63	9030.01	1279	7611	2.7914	0
BSU33300	fhuG	ferrichrome ABC transporter (permease)	16.1: Circulate	7.0266	60.5719	25	185	2.79326	0
BSU33310	fhuB	ferrichrome ABC transporter (permease)		4.4284	42.7027	18	149	2.79783	0
BSU28300	ilvH	acetolactate synthase (acetohydroxy-acid synthase) (small subunit)	16.2: Construct biomass (Anabolism)	65.1532	471.333	119	739	2.81733	0
BSU07570	yflS	2-oxoglutarate/malate transporter	16.1: Circulate	20.3675	155.719	103	676	2.81788	0
BSU36260	ywqC	modulator of YwqD protein tyrosine kinase activity	16.3: Control	10.2707	85.0808	27	192	2.82714	0
BSU10370	bioY	biotin transporter	16.1: Circulate	1.01303	19.4716	2	33	2.83314	1.79825e-07
BSU34370	epsA	modulator of protein tyrosine kinase EpsB	16.3: Control	17.3315	136.163	43	290	2.83735	0
BSU14500	ykqA	conserved hypothetical protein		6.81428	61.1231	20	154	2.84025	0
BSU38740	cydC	ABC membrane transporter (ATP-binding protein) required for cytochrome bb' function	16.1: Circulate	73.2068	537.709	439	2768	2.84325	0
BSU28900	lrgB	antiholin factor	16.6: Maintain, 16.13: Shape, 16.5: Explore	4.89924	47.56	12	100	2.84467	0
BSU31900	yukD	putative bacteriocin	16.5: Explore, 16.8: Protect	10.6558	89.6505	9	65	2.85634	1.67244e-11
BSU37670	hemQ	essential component of heme biosynthesis; catalase activity	4.3: Heme, porphyrin, and cobalamin	112.548	830.356	303	1919	2.86125	0
BSU34220	epsO	putative pyruvyl transferase	16.5: Explore	5.27843	51.2411	18	150	2.87084	0
BSU13750	queF	NADPH-dependent 7-cyano-7-deazaguanine reductase	10.3: tRNA and rRNA base modification, 16.2: Construct biomass (Anabolism)	10.2707	88.4042	18	133	2.88117	0
BSU28690	glcF	glycolate oxidase iron-sulfur subunit	16.11: Scavenge (Catabolism)	26.3935	207.785	124	838	2.88528	0
BSU38730	cydD	ABC membrane transporter (ATP-binding protein) required for cytochrome bb' function	16.1: Circulate	53.7725	411.856	327	2150	2.8915	0
BSU00120	pdxT	glutamine amidotransferase for pyridoxal phosphate synthesis; pyridoxal 5'-phosphate synthase complex, Glutamine amidotransferase subunit PdxT	16.2: Construct biomass (Anabolism)	103.854	784.696	216	1401	2.89373	0
BSU00100	dacA	D-alanyl-D-alanine carboxypeptidase (penicillin-binding protein 5)		16.4264	136.681	77	550	2.91193	0
BSU19140	yozB	putative integral inner membrane protein		56.6195	439.507	107	713	2.91299	0
BSU31875	yukB	putative cell division protein	16.13: Shape	24.3128	196.56	384	2665	2.91574	0
BSU30810	menH	putative 2-succinyl-6-hydroxy-2,4-cyclohexadiene-1-carboxylate synthase	16.2: Construct biomass (Anabolism)	15.8438	133.209	46	332	2.9217	0
BSU22600	aroA	3-phosphoshikimate 1-carboxyvinyltransferase (5-enolpyruvoylshikimate-3-phosphate synthase)	16.2: Construct biomass (Anabolism)	49.6776	390.174	225	1517	2.92388	0
BSU35040	yvnB	putative exported phosphohydrolase		13.8774	119.064	189	1392	2.93072	0
BSU08450	yfiZ	iron(III) siderophore transport permease	16.1: Circulate	7.3733	70.366	26	213	2.94868	0
BSU38150	qoxC	cytochrome aa3-600 quinol oxidase (subunit III)	16.10: Respire	203.298	1598.57	440	2970	2.96279	0
BSU07560	pel	pectate lyase	16.11: Scavenge (Catabolism)	515.665	4035.63	2292	15398	2.96342	0
BSU15600	cysC	adenylylsulfate kinase	16.2: Construct biomass (Anabolism)	44.489	362.224	93	650	2.96987	0
BSU36890	upp	uracil phosphoribosyltransferase	16.11: Scavenge (Catabolism)	40.1426	328.916	89	626	2.97311	0
BSU06520	purH	fused phosphoribosylaminoimidazole carboxy formyl formyltransferase; inosine-monophosphate cyclohydrolase	16.2: Construct biomass (Anabolism)	12.7399	114.641	69	533	2.98427	0
BSU26890	csn	chitosanase	16.11: Scavenge (Catabolism)	286.541	2297.28	841	5788	2.99433	0
BSU22710	aroF	chorismate synthase	16.2: Construct biomass (Anabolism)	37.0638	310.417	153	1100	2.99957	0
BSU39250	yxiE	phosphate starvation protein (universal stress protein A family)	16.8: Protect	242.835	1969.07	382	2659	3.0091	0
BSU30200	bioB	biotin synthase	16.2: Construct biomass (Anabolism)	44.5403	375.022	158	1142	3.0181	0
BSU37300	ywiC	putative integral inner membrane protein		2.36796	33.5615	6	73	3.02528	2.11245e-14
BSU07380	yfmQ	conserved hypothetical protein		85.1831	716.093	134	967	3.04205	0
BSU38530	dltD	putative D-alanine esterase for lipoteichoic acid and wall teichoic acid synthesis	16.2: Construct biomass (Anabolism), 16.13: Shape, 16.8: Protect	44.5876	383.52	185	1366	3.04879	0
BSU40022	yxaC	putative murein hydrolase export regulator	16.13: Shape	1.64015	28.1819	4	59	3.05161	3.09124e-12
BSU15610	sumT	uroporphyrinogen III and precorrin-1 C-methyltransferase	16.2: Construct biomass (Anabolism)	40.3839	351.973	110	823	3.06205	0
BSU06450	purC	phosphoribosylaminoimidazole succinocarboxamide synthetase	16.2: Construct biomass (Anabolism)	10.1764	99.8523	26	219	3.06432	0
BSU38160	qoxB	cytochrome aa3-600 quinol oxidase (subunit I)	16.10: Respire	203.572	1718.57	1397	10124	3.06517	0
BSU04570	murF	UDP-N-acetylmuramoylalanyl-D-glutamyl-2, 6-diaminopimelate-D-alanyl-D-alanine ligase	16.13: Shape, 16.2: Construct biomass (Anabolism)	33.9167	298.735	164	1240	3.06577	0
BSU33230	sigO	alternative sigma factor	16.3: Control	0.535133	19.3249	1	31	3.07241	1.74419e-07
BSU34230	epsN	putative aminotransferase	16.5: Explore	7.30477	77.1523	30	272	3.08859	0
BSU13730	queD	6-carboxy-5,6,7,8-tetrahydropterin synthase; queuosine biosynthesis	16.2: Construct biomass (Anabolism)	2.52583	36.7797	4	50	3.09905	2.71727e-10
BSU36250	ptkA	protein tyrosine kinase	16.3: Control	11.9393	118.22	30	255	3.10845	0
BSU38170	qoxA	cytochrome aa3-600 quinol oxidase (subunit II)	16.10: Respire	155.315	1360.39	528	3970	3.11442	0
BSU28470	lysC	aspartokinase II alpha subunit (aa 1->408) and beta subunit (aa 246->408)	16.2: Construct biomass (Anabolism)	6.4844	72.0307	28	267	3.12524	0
BSU31080	bslA	biofilm hydrophobic layer component	15.3: Cell adhesion	108.77	971.227	209	1602	3.13521	0
BSU34290	epsI	putative polysaccharide pyruvyl transferase	16.5: Explore, 16.8: Protect	6.33216	71.6129	24	233	3.1432	0
BSU15590	sat	sulfate adenylyltransferase	16.2: Construct biomass (Anabolism)	36.6014	340.236	148	1181	3.14827	0
BSU06460	purS	factor required for phosphoribosylformylglycinamidine synthetase activity	16.2: Construct biomass (Anabolism)	11.1434	116.83	10	90	3.17649	0
BSU23070	serA	3-phosphoglycerate dehydrogenase	16.2: Construct biomass (Anabolism)	70.9489	661.825	394	3155	3.18585	0
BSU09130	tcyP	sodium-cystine symporter		3.47029	48.0356	17	202	3.19326	0
BSU38260	efeN	peroxidase converting ferric iron into ferrous iron	16.11: Scavenge (Catabolism), 16.2: Construct biomass (Anabolism)	26.1214	256.929	115	971	3.20281	0
BSU18310	ppsD	plipastatin synthetase	16.8: Protect	11.3799	121.361	433	3964	3.20475	0
BSU34300	epsH	putative glycosyltransferase involved in biofilm formation	16.5: Explore	5.21638	64.6044	19	202	3.20627	0
BSU03940	ycnI	conserved hypothetical protein		130.296	1219.65	282	2266	3.20699	0
BSU33222	rsoA	regulator of sigma-O	16.3: Control	1.18398	27.5848	1	20	3.21595	4.52444e-05
BSU30240	bioW	6-carboxyhexanoate-CoA ligase (pimeloyl-CoA synthase)	16.2: Construct biomass (Anabolism)	56.3191	540.193	154	1268	3.21677	0
BSU02700	estA	secreted alkaliphilic lipase	16.8: Protect, 16.11: Scavenge (Catabolism)	4.00219	53.8745	9	104	3.21863	0
BSU34240	epsM	putative O-acetyltransferase	16.5: Explore, 16.8: Protect	7.85684	90.0001	18	177	3.22244	0
BSU15470	pyrR	transcriptional attenuator and uracil phosphoribosyltransferase activity	16.3: Control	18.7355	191.578	36	316	3.22274	0
BSU37660	pta	phosphotransacetylase	16.2: Construct biomass (Anabolism)	36.835	360.986	126	1060	3.22448	0
BSU38280	efeU	ferrous ion permease	16.1: Circulate	4.71628	61.3504	24	268	3.23762	0
BSU18300	ppsE	plipastatin synthetase	16.8: Protect	11.0258	121.459	149	1409	3.24459	0
BSU03960	ycnK	putative transcriptional regulator (DeoR family)	16.3: Control	69.9231	684.565	141	1185	3.25487	0
BSU28910	lrgA	antiholin factor	16.3: Control, 16.6: Maintain	0.644344	23.2688	1	31	3.25638	1.74419e-07
BSU06510	purN	phosphoribosylglycinamide formyltransferase	16.2: Construct biomass (Anabolism)	8.69864	100.769	18	179	3.2639	0
BSU38250	ywbO	putative sulfur oxido-reductase	16.8: Protect	6.59731	80.6958	14	147	3.26586	0
BSU14870	ctaA	heme-A synthase	16.10: Respire	54.3012	540.554	176	1504	3.26853	0
BSU13720	queC	pre-queuosine 0 synthase	16.2: Construct biomass (Anabolism)	2.15269	38.1172	5	76	3.2721	1.97931e-15
BSU40620	yybJ	putative ATP-binding cassette protein		6.92008	84.6437	16	168	3.27997	0
BSU03800	yclN	putative iron-siderophore ABC transporter (permease)	16.1: Circulate	23.6049	247.132	79	710	3.28242	0
BSU34800	cwlO	secreted cell wall DL-endopeptidase	16.13: Shape, 16.8: Protect	42.9631	436.934	215	1877	3.28719	0
BSU31890	yukC	putative membrane-associated enzyme involved in bacteriocin production	16.8: Protect, 16.6: Maintain	9.42994	110.095	45	451	3.29383	0
BSU34265	epsK	putative extracellular matrix component exporter		4.1182	58.4405	22	268	3.30434	0
BSU18849	yozV	putative phage protein	16.5: Explore	0	17.9301	0	13	3.31688	0.000555095
BSU01640	btr	transcriptional activator (AraC/XylS family) of synthesis and uptake of the siderophore bacillibactin	16.3: Control	2.14457	39.3473	12	189	3.3185	0
BSU30210	bioD	dethiobiotin synthetase	16.2: Construct biomass (Anabolism)	44.5014	464.661	109	977	3.32703	0
BSU03830	yclQ	putative iron-siderophore ABC transporter (binding lipoprotein)	16.1: Circulate	39.615	416.721	133	1201	3.33081	0
BSU21610	yokF	SPbeta phage DNA nuclease, lipoprotein	16.11: Scavenge (Catabolism)	1.59459	34.1791	5	92	3.33126	0
BSU03950	ycnJ	putative copper import protein	16.1: Circulate	69.204	715.168	396	3513	3.33228	0
BSU18320	ppsC	plipastatin synthetase	16.8: Protect	10.2649	123.506	277	2861	3.35515	0
BSU11910	yjcM	conserved hypothetical protein		10.1649	123.795	44	460	3.37028	0
BSU35250	ftsX	cell-division ABC transporter	16.13: Shape	11.8	140.803	37	379	3.37129	0
BSU38510	dltB	putative D-alanine esterase for lipoteichoic acid and wall teichoic acid	16.13: Shape, 16.1: Circulate	33.008	361.11	138	1296	3.37465	0
BSU38060	ywcJ	formate/nitrite transporter	16.1: Circulate	4.42266	65.2589	12	152	3.38848	0
BSU13220	thiW	thiamine ABC transporter (ATP-binding protein)	16.1: Circulate	29.5563	331.219	171	1645	3.40047	0
BSU13210	thiX	thiamine transporter, permease component	16.1: Circulate	24.1439	276.064	65	638	3.41087	0
BSU34330	epsE	bifunctional flagellar clutch and glycosyltransferase	16.5: Explore, 16.8: Protect	10.5243	133.277	31	337	3.43312	0
BSU18840	xynA	endo-1,4-beta-xylanase	16.11: Scavenge (Catabolism)	29.2123	335.658	66	651	3.43538	0
BSU38520	dltC	D-alanyl carrier protein	16.13: Shape, 16.2: Construct biomass (Anabolism)	26.3773	307.273	22	220	3.44607	0
BSU30190	bioI	cytochrome P450 for pimelic acid formation for biotin biosynthesis	16.2: Construct biomass (Anabolism)	13.6337	168.852	57	606	3.45002	0
BSU_misc_RNA_7	swaO			80.9054	919.493	41	400	3.47443	0
BSU40340	rocD	ornithine aminotransferase	16.11: Scavenge (Catabolism)	23.3262	285.18	99	1039	3.50325	0
BSU38330	ywbG	anti-holin factor controlling activity of murein hydrolases	16.13: Shape	8.80128	124.009	21	254	3.54426	0
BSU34320	epsF	putative glycosyltransferase involved in extracellular matrix formation	16.8: Protect, 16.5: Explore	6.88862	102.028	28	356	3.54887	0
BSU03810	yclO	putative iron-siderophore ABC transporter (permease)	16.1: Circulate	17.6848	229.058	59	656	3.5531	0
BSU03820	yclP	putative iron-siderophore ABC transporter (ATP-binding protein)	16.1: Circulate	21.7141	276.502	58	634	3.55387	0
BSU08460	yfhA	iron(III) siderophore transport permease	16.1: Circulate	4.68086	76.9808	17	240	3.5634	0
BSU30230	bioK	lysine-8-amino-7-oxononanoate aminotransferase	4.1: Biotin	48.7305	598.878	231	2437	3.56615	0
BSU38270	efeM	lipoprotein binding ferrous or ferric iron for transport	16.1: Circulate	13.7416	186.376	56	652	3.58096	0
BSU23860	gndA	NADP+-dependent 6-P-gluconate dehydrogenase	16.11: Scavenge (Catabolism), 16.2: Construct biomass (Anabolism), 16.7: Manage energy	77.1855	952.673	383	4058	3.5917	0
BSU37310	fnr	transcriptional regulator (FNR/CAP family)	16.3: Control	23.7787	308.857	60	669	3.592	0
BSU32030	bioYB	putative biotin transporter	16.6: Maintain, 16.1: Circulate	34.8715	447.395	74	815	3.60741	0
BSU34280	epsJ	putative glycosyl transferase	16.5: Explore	4.66729	79.3162	17	248	3.60837	0
BSU21620	yokE	conserved hypothetical protein; phage SPbeta		1.17663	37.6935	2	55	3.64333	2.95756e-12
BSU34310	epsG	biofilm extracellular matrix formation enzyme	16.5: Explore	3.60342	68.3623	14	228	3.65042	0
BSU11990	yjdB	putative exported protein	16.1: Circulate	500.539	6336.89	613	6662	3.65692	0
BSU13230	thiV	thiamine transporter, permease component	16.1: Circulate	23.206	321.639	49	583	3.68254	0
BSU28680	glcD	glycolate oxidase subunit	16.11: Scavenge (Catabolism)	12.6694	186.944	63	798	3.68708	0
BSU30220	bioF	8-amino-7-oxononanoate synthase	16.2: Construct biomass (Anabolism)	44.4449	599.226	183	2118	3.69432	0
BSU03290	nasE	assimilatory nitrite reductase subunit	16.2: Construct biomass (Anabolism), 16.10: Respire	18.5896	265.02	21	257	3.69696	0
BSU32990	mrgA	metalloregulation DNA-binding stress protein	16.8: Protect	44.284	607.582	72	848	3.71923	0
BSU08790	thiC	biosynthesis of the pyrimidine moiety from 5-aminoimidazole ribotide (AIR) (thiamin biosynthesis)	16.2: Construct biomass (Anabolism)	107.861	1459.05	673	7815	3.73326	0
BSU33239	yvrJ	conserved hypothetical protein		0.838217	36.1287	1	37	3.74782	8.46492e-09
BSU38499	ywzH	conserved hypothetical protein		11.3662	180.956	6	82	3.77483	0
BSU10020	serC	phosphoserine aminotransferase	16.2: Construct biomass (Anabolism)	35.5195	516.142	135	1684	3.78764	0
BSU13960	ykwC	putative beta-hydroxyacid dehydrogenase	16.11: Scavenge (Catabolism)	24.5809	366.143	75	959	3.7918	0
BSU38500	dltA	D-alanine:D-alanyl-carrier protein ligase	16.2: Construct biomass (Anabolism), 16.8: Protect, 16.13: Shape	35.7074	531.992	190	2430	3.8239	0
BSU12410	yjoA	conserved hypothetical protein		31.7765	477.662	52	671	3.82792	0
BSU13240	thiU	thiamine binding protein	16.1: Circulate	21.2056	328.273	45	598	3.83111	0
BSU14150	ykuN	short-chain flavodoxin	16.11: Scavenge (Catabolism), 16.3: Control	1.78714	52.0468	3	75	3.83503	6.68233e-16
BSU32040	yuiF	amino acid transporter	16.1: Circulate	4.91767	101.373	23	407	3.90142	0
BSU34340	epsD	putative extracellular matrix biosynthesis enzyme	16.5: Explore	8.92636	167.242	36	579	3.9532	0
BSU34350	epsC	putative UDP-sugar epimerase	16.5: Explore	4.42758	97.8131	28	531	3.95688	0
BSU39950	yxaJ	putative integral membrane protein		0.667032	42.737	1	55	4.06816	1.01652e-12
BSU06240	bdhA	acetoin reductase/2,3-butanediol dehydrogenase	16.11: Scavenge (Catabolism)	244.576	4141.06	896	13023	4.07059	0
BSU37770	rocB	putative N-deacylase involved in arginine and ornithine utilization	16.11: Scavenge (Catabolism)	8.18555	173.585	49	892	4.10757	0
BSU33320	fhuD	ferrichrome ABC transporter (ferrichrome-binding lipoprotein)	16.1: Circulate	14.3876	281.784	48	807	4.11411	0
BSU03652	yclD	putative FMN-binding enzyme subunit	16.11: Scavenge (Catabolism)	9.7774	213.56	16	300	4.19399	0
BSU39610	yxeB	ABC transporter (ferrioxamine binding lipoprotein)	16.1: Circulate	7.94224	180.243	27	526	4.19615	0
BSU40420	purA	adenylosuccinate synthetase	16.2: Construct biomass (Anabolism)	34.0635	700.18	155	2735	4.28323	0
BSU15480	pyrP	uracil permease	16.1: Circulate	11.9484	279.897	55	1106	4.33699	0
BSU03640	bsdC	phenolic acid decarboxylase subunit BsdC	3.2: Degradation	5.99484	161.551	30	694	4.35453	0
BSU14160	ykuO	conserved hypothetical protein		2.22493	85.1611	7	230	4.36668	0
BSU01600	ybbA	putative iron-chelator esterase	16.1: Circulate	2.26419	88.3592	6	201	4.40533	0
BSU03630	bsdB	phenolic acid decarboxylase subunit BsdB	3.2: Degradation	4.62042	142.095	10	264	4.44396	0
BSU37800	yweA	member of the processed secretome		66.6085	1491.36	109	2095	4.44403	0
BSU_misc_RNA_67	rsaE			2.42868	99.0223	1	35	4.51165	2.32737e-08
BSU13890	ptsG	phosphotransferase system (PTS) glucose-specific enzyme IICBA component	16.1: Circulate, 16.2: Construct biomass (Anabolism)	16.914	437.731	125	2777	4.53909	0
BSU_misc_RNA_52				15.2567	399.887	8	180	4.54156	1
BSU33250	yvrL	putative integral inner membrane protein		1.38275	77.3179	2	96	4.55138	0
BSU15530	pyrK	dihydroorotate dehydrogenase (electron transfer subunit)		4.42266	151.985	12	354	4.58347	0
BSU03651	bsdD	phenolic acid decarboxylase subunit BsdD	3.2: Degradation	3.73889	142.279	3	98	4.65195	0
BSU_misc_RNA_28				0	48.933	0	17	4.67053	1
BSU37290	arfM	transcriptional regulator	16.3: Control	1.78714	95.0721	3	137	4.67987	0
BSU14170	ykuP	short-chain flavodoxin		3.73889	147.361	6	203	4.70189	0
BSU37430	albG	putative integral inner membrane protein involved in subtilosin production and immunity		17.4055	512.087	43	1086	4.72747	0
BSU39940	yxaL	membrane associated protein kinase with beta-propeller domain	16.6: Maintain	27.4246	783.918	119	2920	4.73928	0
BSU01610	feuC	iron-uptake protein	16.1: Circulate	1.40532	93.9683	5	287	4.8167	0
BSU32130	guaC	GMP reductase	16.2: Construct biomass (Anabolism)	1.4483	96.842	5	287	4.84117	0
BSU33240	oxdC	oxalate decarboxylase	16.11: Scavenge (Catabolism)	46.6231	1394.39	190	4878	4.84391	0
BSU01620	feuB	iron-uptake protein	16.1: Circulate	2.82742	141.3	10	429	4.89164	0
BSU37420	albF	putative peptidase involved in subtilosin production	16.8: Protect, 16.4: Excrete, 16.5: Explore	24.4006	795.114	110	3077	4.91614	0
BSU04536	fbpA	regulator of iron homeostasis	16.3: Control	0	64.1973	0	32	5.0487	3.50729e-08
BSU03300	nasD	assimilatory nitrite reductase subunit	16.10: Respire, 16.2: Construct biomass (Anabolism)	3.17295	176.46	27	1289	5.10847	0
BSU38760	cydA	cytochrome bb' ubiquinol oxidase (subunit I)	16.10: Respire	24.0331	898.24	119	3818	5.11189	0
BSU37780	rocA	delta-1-pyrroline-5 carboxylate dehydrogenase	16.11: Scavenge (Catabolism)	17.4385	684.274	95	3200	5.1418	0
BSU37320	narK	nitrite extrusion permease	16.1: Circulate, 16.8: Protect	1.19594	111.175	5	399	5.14617	0
BSU32010	besA	bacillibactin trilactone hydrolase	16.11: Scavenge (Catabolism)	8.81862	422.713	27	1111	5.2949	0
BSU04530	fbpB	regulator of iron homeostasis		4.73593	323.661	3	176	5.59535	0
BSU25890	yqxI	hypothetical protein; skin element		73.9989	3733.6	125	5414	5.61922	0
BSU15490	pyrB	aspartate carbamoyltransferase	16.2: Construct biomass (Anabolism)	0	102.742	0	284	5.7107	0
BSU25880	yqxJ	hypothetical protein; skin element		50.0991	2796.78	64	3067	5.7474	0
BSU37350	sboA	subtilosin A	16.5: Explore, 16.8: Protect, 16.4: Excrete	2725.31	147664	1266	58884	5.75871	0
BSU15520	pyrAB	pyrimidine-specific carbamoyl-phosphate synthetase (large subunit)	16.2: Construct biomass (Anabolism)	1.237	174.978	14	1700	5.77277	0
BSU15540	pyrD	dihydroorotate dehydrogenase (catalytic subunit)		0.303585	124.132	1	351	5.7749	0
BSU21460	bdbA	bacteriophage SPbeta thiol-disulfide oxidoreductase	16.5: Explore	5.49093	410.973	8	514	5.78476	0
BSU15510	pyrAA	pyrimidine-specific carbamoyl-phosphate synthetase (small subunit, glutaminase subunit)	16.2: Construct biomass (Anabolism)	1.29751	188.937	5	625	5.85557	0
BSU15550	pyrF	orotidine 5'-phosphate decarboxylase	16.2: Construct biomass (Anabolism)	0.394661	137.464	1	299	5.86393	0
BSU21440	bdbB	bacteriophage SPbeta thiol-disulfide oxidoreductase	16.6: Maintain, 16.5: Explore	5.72125	453.205	9	612	5.88154	0
BSU01630	feuA	iron hydroxamate-binding lipoprotein	16.1: Circulate	1.48929	210.269	5	606	5.92682	0
BSU37370	albA	putative antilisterial bacteriocin (subtilosin) production enzyme	16.5: Explore	63.4973	4003.66	301	16292	5.93446	0
BSU15560	pyrE	orotate phosphoribosyltransferase	16.2: Construct biomass (Anabolism)	1.30947	202.373	3	398	5.94846	0
BSU37280	narG	nitrate reductase (alpha subunit)	16.10: Respire	1.92674	246.176	25	2742	5.98189	0
BSU37410	albE	putative hydrolase involved in subtilosin production	16.8: Protect, 16.5: Explore, 16.4: Excrete	18.3563	1302.4	75	4568	6.00177	0
BSU37250	narI	nitrate reductase (gamma subunit)	16.10: Respire	4.65136	438.401	11	890	6.04903	0
BSU37400	albD	putative integral inner membrane protein involved in subtilosin production and immunity		24.4924	1812.64	113	7179	6.09796	0
BSU21470	sunT	sublancin 168 lantibiotic transporter	16.1: Circulate	2.41492	307.262	18	1966	6.1303	0
BSU15500	pyrC	dihydroorotase	2: Purines, pyrimidines, nucleosides, and nucleotides	0.220789	162.036	1	630	6.2068	0
BSU37390	albC	putative transporter involved in subtilosin production	16.4: Excrete, 16.5: Explore, 16.6: Maintain	37.4928	2925.83	95	6364	6.2121	0
BSU37380	albB	putative membrane component involved in subtilosin production	16.4: Excrete, 16.5: Explore	45.6052	3696.36	26	1809	6.27962	0
BSU21450	sunS	sublancin glycosyltransferase	16.4: Excrete, 16.6: Maintain	4.92626	551.435	22	2114	6.32019	0
BSU37270	narH	nitrate reductase (beta subunit)	16.10: Respire	0.970477	246.68	5	1091	6.38745	0
BSU37260	narJ	nitrate reductase molybdenum cofactor assembly chaperone NarJ	16.10: Respire	1.02398	268.392	2	450	6.48246	0
BSU31959	ybdZ	conserved hypothetical protein	16.2: Construct biomass (Anabolism), 16.11: Scavenge (Catabolism)	5.41249	701.442	4	445	6.56833	0
BSU37360	sboX	putative bacteriocin-like product	16.8: Protect, 16.5: Explore	14.8578	2057.5	8	951	6.93273	0
BSU31960	dhbF	siderophore 2,3-dihydroxybenzoate-glycine-threonine trimeric ester bacillibactin synthetase	16.11: Scavenge (Catabolism), 16.2: Construct biomass (Anabolism)	2.4685	551.417	62	11889	6.95243	0
BSU31970	dhbB	isochorismatase	16.11: Scavenge (Catabolism), 16.2: Construct biomass (Anabolism)	1.81569	520.321	6	1476	7.09685	0
BSU31990	dhbC	isochorismate synthase	16.11: Scavenge (Catabolism), 16.2: Construct biomass (Anabolism)	1.89912	541.187	8	1957	7.12216	0
BSU31980	dhbE	2,3-dihydroxybenzoate-AMP ligase	16.11: Scavenge (Catabolism), 16.2: Construct biomass (Anabolism)	1.57864	520.842	9	2549	7.19082	0
BSU32000	dhbA	2,3-dihydro-2,3-dihydroxybenzoate dehydrogenase	16.11: Scavenge (Catabolism), 16.2: Construct biomass (Anabolism)	0.361521	345.757	1	821	7.20222	0
BSU35080	yvmB	putative transcriptional regulator	16.3: Control	1.6715	907.377	3	1398	7.95236	0
BSU35090	yvmA	putative efflux transporter	16.1: Circulate	3.04787	1274.09	13	4665	7.98184	0
BSU36000	alsD	alpha-acetolactate decarboxylase	16.11: Scavenge (Catabolism), 16.8: Protect, 16.14: Store	7.76988	4061	21	9422	8.69999	0
BSU36010	alsS	alpha-acetolactate synthase	16.14: Store, 16.11: Scavenge (Catabolism), 16.8: Protect	2.48823	2271.13	15	11753	8.98432	0
BSU35060	cypX	cyclo-L-leucyl-L-leucyl dipeptide oxidase	16.11: Scavenge (Catabolism)	10.965	10304.2	47	37915	9.63468	0
BSU35070	yvmC	cyclodipeptide synthase		6.08633	10442.3	16	23565	10.3349	0

## Sheet: S2. QvsW.DEG
Table S2 YqfO-regulated genes.
locus_tag	gene	Product	read count_Q	read count_W	log2 Fold change	q-value	cshA-target	ylxR target
BSU11770	cotW	spore coat protein W	0	24.0959	-7.3352	4.6968e-06		-2.0104
BSU36070	cotG	spore coat protein G	0	71.9226	-7.3279	3.7745e-16	-3.7745	-2.836
BSU11810	spoVIF	sporulation-specific transcription factor SpoVIF	0	20.0799	-7.0722	2.7885e-05
BSU19780	cgeA	spore maturation protein CgeA	0	19.1672	-7.0051	4.1782e-05		-2.9282
BSU11780	cotV	spore coat protein V	0	34.1359	-6.8377	2.1946e-08		-1.6734
BSU11750	cotY	spore coat protein Y	0	33.2231	-6.7986	3.3715e-08
BSU11740	cotZ	spore coat protein Z	0	29.7548	-5.6396	1.3943e-07		-1.9188
BSU19790	cgeB	spore maturation protein CgeB	0	41.9853	-5.5514	2.8319e-10	-1.8984	-2.1052
BSU11760	cotX	spore coat protein X	1.64139	69.5495	-5.4051	2.4306e-16		-1.6583
BSU27830	coxA	sporulation cortex protein CoxA	0	25.5563	-4.8352	1.8786e-06
BSU39580	yxeE	hypothetical protein	0	16.429	-4.7827	0.00016907
BSU09750	sspB	small acid-soluble spore protein B	5.2226	134.718	-4.689	1.3776e-29	-1.0443	-2.2023
BSU38560	licH	6-phospho-beta-glucosidase	4.17808	93.6454	-4.4863	2.0075e-20	-5.3776
BSU09958	yhzE	hypothetical protein	0	10.2225	-4.3537	0.0042093
BSU37920	ywdL	spore coat protein GerQ	1.19374	23.9134	-4.3243	7.6838e-06		-2.3405
BSU12090	cotT	spore coat protein	0	17.7068	-4.3058	0.00013943
BSU17670	cotU	hypothetical protein	1.64139	27.9293	-4.0888	1.8102e-06	-3.1017	-2.5644
BSU36030	ywrK	arsenical pump membrane protein	0	11.8654	-3.9913	0.0026361
BSU25080	yqfX	hypothetical protein	2.53669	35.0486	-3.7883	1.6663e-07		-1.477
BSU09230	yhcV	CBS domain-containing protein YhcV	4.47651	61.335	-3.7763	2.3259e-12		-1.4363
BSU12020	manA	mannose-6-phosphate isomerase ManA	4.77495	61.5176	-3.6874	3.439e-12	-7.0196	1.409
BSU03990	mtlD	mannitol-1-phosphate 5-dehydrogenase	50.2862	604.588	-3.5877	7.1884e-110	-5.6836	1.0869
BSU12050	yjdH	hypothetical protein	1.79061	20.0799	-3.4872	0.0001705
BSU17480	ynzF	hypothetical protein	5.37182	58.7794	-3.4518	4.1152e-11	-2.4162	-3.1525
BSU17470	ynxB	hypothetical protein	10.4452	111.535	-3.4166	4.1045e-20	-2.8929	-3.3815
BSU27840	safA	spoivd-associated factor A	5.81947	55.1285	-3.2438	5.7182e-10		-1.7799
BSU27470	yrrD	hypothetical protein	4.3273	40.7075	-3.2338	1.3393e-07
BSU17030	cotE	spore coat protein E	2.83513	26.2864	-3.2128	3.149e-05
BSU39260	bglH	aryl-phospho-beta-d-glucosidase BglH	9.69912	87.9865	-3.1814	4.4325e-15	-3.6503	1.1493
BSU26610	yrkA	hypothetical protein	47.6003	431.718	-3.181	1.2139e-70	-3.0729
BSU29570	sspA	small acid-soluble spore protein A	28.0528	252.277	-3.1688	1.9518e-41		-1.4468
BSU22169	ypzG	hypothetical protein	1.79061	14.421	-3.0097	0.0033864
BSU17260	aprX	serine protease AprX	1.93982	15.5163	-2.9998	0.0023748	-2.7842
BSU08660	sspE	small acid-soluble spore protein gamma-type	42.2285	326.025	-2.9487	1.305e-49		-1.6156
BSU19320	sqhC	sporulenol synthase	1.93982	14.6036	-2.9123	0.0037542
BSU09180	yhcQ	spore coat protein F	3.73043	27.1992	-2.8661	6.7039e-05
BSU40660	yybF	MFS transporter	21.3381	151.695	-2.8297	1.5913e-22	-1.7277	1.8514
BSU27750	bofC	general stress protein BofC	3.58121	23.9134	-2.7393	0.00028793	-2.6713
BSU02130	glpQ	glycerophosphoryl diester phosphodiesterase	11.0421	69.0019	-2.6436	5.0975e-10	-4.4065
BSU12940	dppC	dipeptide transport system permease protein DppC	8.95303	55.8587	-2.6413	2.7135e-08	-2.0208
BSU39730	iolD	3D-(3%2C5/4)-trihydroxycyclohexane-1%2C2-dione acylhydrolase (decyclizing)	3.28278	20.445	-2.6388	0.0011071	-2.8927
BSU04400	gsiB	glucose starvation-inducible protein B	37.4535	228.911	-2.6116	1.059e-30	-2.4534
BSU33250	yvrL	membrane-bound negative regulator YvrL	7.01321	42.3504	-2.5942	2.0569e-06	-2.1173
BSU03982	mtlF	mannitol-specific phosphotransferase enzyme IIA component	18.0553	108.432	-2.5863	7.6083e-15	-6.7591
BSU09150	yhcN	lipoprotein	5.2226	31.2151	-2.5794	5.7728e-05
BSU34910	hisD	histidinol dehydrogenase	39.3933	228.363	-2.5353	1.3836e-29	-7.8336	-2.7084
BSU17600	xylA	xylose isomerase	5.67025	32.493	-2.5186	5.2454e-05
BSU16880	ymfJ	hypothetical protein	8.50538	48.1918	-2.5023	6.8873e-07
BSU12069	yjzH	hypothetical protein	10.4452	58.5969	-2.488	4.0344e-08	-2.2862
BSU33240	oxdC	oxalate decarboxylase OxdC	211.888	1158.25	-2.4506	7.4536e-141	-2.6684
BSU18440	gltD	glutamate synthase [NADPH] small chain	185.328	1011.66	-2.4486	6.2996e-123	-1.7083	-2.6278
BSU36660	ureA	urease subunit gamma	20.4428	111.535	-2.4478	2.6293e-14	-3.0993
BSU36640	ureC	urease subunit alpha	176.524	940.288	-2.4132	2.6014e-112	-3.1475
BSU28340	ysnF	stress response protein YsnF	22.0841	117.376	-2.4101	9.7607e-15	-3.2296
BSU35070	yvmC	hypothetical protein	148.322	771.069	-2.3781	1.5526e-90	-3.6061
BSU34900	hisB	imidazoleglycerol-phosphate dehydratase	14.0264	72.6528	-2.3729	2.5589e-09	-6.5964	-2.0432
BSU03789	yczN	hypothetical protein	11.1913	57.8667	-2.3704	1.3093e-07	-3.5312	-2.1647
BSU09140	yhcM	hypothetical protein	4.02886	20.8101	-2.3688	0.0021487
BSU36510	amtB	ammonium transporter NrgA	8.35616	42.3504	-2.3415	9.2174e-06	-1.7023
BSU35060	cypX	cytochrome P450 CypX	215.619	1079.2	-2.3234	1.178e-122	-3.8794
BSU33410	yvgO	stress response protein YvgO	12.0866	59.8747	-2.3085	1.3093e-07	-2.3787	1.0247
BSU25170	yqfO	hypothetical protein	26.2622	129.059	-2.297	3.4697e-15
BSU17490	ynzG	hypothetical protein	4.17808	20.445	-2.2908	0.0029748	-3.1822
BSU09880	yhaR	enoyl-CoA hydratase/isomerase YhaR	4.17808	19.8974	-2.2517	0.0037779	-2.3129
BSU07550	yflT	general stress protein 17M	35.5137	167.576	-2.2384	7.7324e-19	-2.3759
BSU35090	yvmA	MFS transporter	42.3777	198.791	-2.2299	4.5981e-22	-3.4636	-1.3027
BSU38740	cydC	ATP-binding/permease protein CydC	220.991	1033.39	-2.2253	4.5679e-111	-3.7262
BSU31860	yueB	bacteriophage SPP1 adsorption protein YueB	396.172	1821.25	-2.2007	2.2042e-192	-1.4915
BSU06300	cotA	spore coat protein A	4.47651	20.445	-2.1913	0.0039499
BSU18450	gltA	glutamate synthase [NADPH] large chain	531.064	2395.53	-2.1734	9.9537e-249	-1.7626
BSU04430	ydbD	manganese catalase	29.6942	133.44	-2.1679	1.3857e-14	-2.5349
BSU36130	ywrA	transporter	14.1756	62.6128	-2.143	2.9625e-07	-3.3229
BSU15300	bpr	bacillopeptidase F	107.138	470.783	-2.1356	2.8825e-48	-2.0381
BSU19150	yocB	hypothetical protein	24.9193	107.519	-2.1093	1.6274e-11	-1.8889
BSU09290	glpK	glycerol kinase	125.492	525.546	-2.0662	2.1081e-51	-3.5362
BSU13850	zosA	zinc-transporting ATPase	18.3537	75.9386	-2.0488	3.9552e-08	-1.9784
BSU28110	spoVID	stage VI sporulation protein D	12.9819	53.6681	-2.0476	5.015e-06
BSU31580	maeN	Na(+)-malate symporter	24.77	102.225	-2.0451	1.4511e-10	-2.4842
BSU10430	yhxD	oxidoreductase	40.2886	162.647	-2.0133	6.2928e-16	-3.5627
BSU31850	yueC	hypothetical protein	30.2911	120.662	-1.994	6.7578e-12
BSU31910	yukE	hypothetical protein	1276.4	5082.23	-1.9934	0
BSU12160	yjgC	oxidoreductase	18.0553	70.4623	-1.9644	3.175e-07	-1.7109
BSU39050	katE	catalase-2	64.611	250.634	-1.9557	4.0596e-23	-2.2468
BSU36650	ureB	urease subunit beta	11.6389	45.0885	-1.9538	5.8848e-05	-2.0668
BSU09300	glpD	aerobic glycerol-3-phosphate dehydrogenase	1138.68	4391.3	-1.9473	0	-6.3709
BSU02140	glpT	glycerol-3-phosphate transporter	14.6233	54.7634	-1.9049	1.2627e-05	-4.7736
BSU19400	sodC	superoxide dismutase-like protein YojM	10.4452	38.6995	-1.8895	0.00030474
BSU04190	ydaD	general stress protein 39	10.7436	39.6122	-1.8825	0.00026877	-2.0584
BSU12970	ykfA	murein peptide carboxypeptidase	11.1913	41.0726	-1.8758	0.00021166	-1.7438
BSU27030	sacC	levanase	8.35616	30.6675	-1.8758	0.0015096
BSU31875	yukB	Ftsk domain-containing protein YukB	479.136	1757.36	-1.8749	5.5988e-148	-1.3972
BSU34480	yvdT	HTH-type transcriptional regulator YvdT	62.0743	223.252	-1.8466	4.2895e-19	-2.1643
BSU34890	hisH	imidazole glycerol phosphate synthase subunit HisH	14.1756	50.93	-1.8451	4.229e-05	-6.0839	-1.272
BSU09390	ygxB	hypothetical protein	39.5425	141.655	-1.8409	2.257e-12	-2.6689
BSU38750	cydB	cytochrome d ubiquinol oxidase subunit 2	334.396	1183.44	-1.8234	7.3477e-96	-3.9034
BSU12460	xlyB	N-acetylmuramoyl-L-alanine amidase XlyB	11.4897	40.3424	-1.812	0.00035337
BSU08120	yfjF	hypothetical protein	8.05773	28.1119	-1.8027	0.0033041
BSU27040	levG	PTS system-fructose-specific transporter subunit IID	9.69912	33.7708	-1.7999	0.001232
BSU17180	pksJ	polyketide synthase PksJ	570.457	1985.54	-1.7993	3.5071e-157	-1.6403
BSU12950	dppD	dipeptide transport ATP-binding protein DppD	11.4897	39.9773	-1.7988	0.00040909
BSU36210	ywqH	hypothetical protein	18.0553	62.2477	-1.7856	8.9939e-06		-1.0277
BSU03060	lctP	L-lactate permease	719.525	2476.95	-1.7834	2.3129e-193	-3.8591
BSU13160	ohrB	organic hydroperoxide resistance protein OhrB	29.0973	99.852	-1.7789	1.2787e-08	-2.1166
BSU38040	sacA	sucrose-6-phosphate hydrolase	10.8929	36.874	-1.7592	0.00088329
BSU18350	dacC	D-alanyl-D-alanine carboxypeptidase DacC	95.499	320.549	-1.747	6.8027e-25	-1.5252
BSU35040	yvnB	hypothetical protein	38.9457	128.877	-1.7265	2.1928e-10	-1.953
BSU17140	pksF	polyketide biosynthesis malonyl-ACP decarboxylase PksF	63.1189	208.649	-1.7249	3.2665e-16	-1.9754
BSU16110	dprA	protein smf	33.4246	108.797	-1.7026	9.3341e-09	-1.2641
BSU02110	ybyB	hypothetical protein	91.4701	290.429	-1.6668	4.0573e-21	-1.4323
BSU38630	katX	catalase X	25.0685	79.5895	-1.6667	1.7443e-06	-1.8211
BSU17450	glnR	MerR family transcriptional regulator	88.0381	279.111	-1.6646	2.7326e-20	-1.3222
BSU07850	yfkM	general stress protein 18	28.5005	90.1771	-1.6618	3.4831e-07	-1.9385
BSU19290	yozO	hypothetical protein	88.635	277.833	-1.6483	6.6247e-20	-1.2369
BSU12990	ykfC	gamma-D-glutamyl-l-lysine endopeptidase	15.5186	48.5569	-1.6457	0.00027315	-1.3332
BSU04340	ydaP	thiamine pyrophosphate-containing protein YdaP	115.793	355.415	-1.618	1.7009e-24	-1.6806
BSU12980	ykfB	L-Ala-D/L-Glu epimerase	16.1155	49.1045	-1.6074	0.00033041	-1.7336
BSU38650	yxlG	transmembrane protein YxlG	17.9061	54.2158	-1.5983	0.00016728
BSU31020	yuaF	hypothetical protein	112.361	340.081	-1.5977	5.0127e-23	-1.9528
BSU06590	yerD	glutamate synthase large subunit-like protein YerD	19.249	58.2318	-1.597	9.3335e-05	-1.4027
BSU36190	ywqJ	hypothetical protein	116.986	352.859	-1.5928	9.6211e-24
BSU17190	pksL	polyketide synthase PksL	501.37	1501.25	-1.5822	1.864e-97	-1.414
BSU34920	hisG	ATP phosphoribosyltransferase	35.3645	105.876	-1.582	1.0273e-07	-8.7247	-2.7214
BSU12430	rapA	response regulator aspartate phosphatase A	908.285	2714.44	-1.5794	2.9121e-175
BSU38660	yxlF	ABC transporter ATP-binding protein	12.385	36.874	-1.574	0.0024537
BSU04740	rsbX	phosphoserine phosphatase RsbX	162.945	482.101	-1.5649	2.8601e-31
BSU17460	glnA	glutamine synthetase	1609.46	4761.31	-1.5648	6.7842e-303	-1.5794	-1.1843
BSU17160	pksH	polyketide biosynthesis enoyl-CoA hydratase PksH	31.9325	94.3756	-1.5634	7.2661e-07	-2.2734
BSU32600	frlO	ABC transporter substrate-binding protein YurO	12.385	36.5089	-1.5597	0.0027858		2.5768
BSU32230	yuxL	peptidase YuxL	70.4305	207.006	-1.5554	8.5216e-14	-1.3745
BSU07930	yfkD	hypothetical protein	12.2358	35.9613	-1.5553	0.0030821
BSU20580	yoqM	hypothetical protein	370.208	1081.21	-1.5462	8.3909e-68	-1.3303
BSU40250	yycR	zinc-type alcohol dehydrogenase	32.8278	95.836	-1.5457	7.5742e-07	-1.6502
BSU18380	iseA	hypothetical protein	351.854	1021.89	-1.5382	1.3545e-63	-1.8726
BSU08140	yfjD	lipoprotein	20.4428	59.1445	-1.5327	0.00014427
BSU38190	galT	galactose-1-phosphate uridylyltransferase	88.0381	254.467	-1.5313	2.4009e-16	-1.0919
BSU07750	yflA	transporter	23.2779	66.4463	-1.5132	6.3478e-05	-1.207	1.1175
BSU10180	yhfC	hypothetical protein	14.7725	41.8027	-1.5007	0.0018874	-1.5766
BSU17170	pksI	polyketide biosynthesis enoyl-CoA isomerase PksI	19.3982	54.7634	-1.4973	0.0003446	-1.5837
BSU19310	dhaS	aldehyde dehydrogenase DhaS	326.935	922.398	-1.4964	5.8682e-55
BSU38090	vpr	minor extracellular protease vpr	71.6242	201.712	-1.4938	1.1956e-12	-1.3831
BSU35080	yvmB	HTH-type transcriptional regulator YvmB	16.8615	47.2791	-1.4875	0.00099638	-2.5615
BSU40070	gntP	gluconate permease	63.7157	174.513	-1.4536	1.2695e-10	-2.1058
BSU36120	ywrB	transporter	28.202	77.2164	-1.4531	2.9839e-05	-2.9839	-1.1571
BSU10860	yisT	hypothetical protein	37.0059	100.947	-1.4478	1.5683e-06	-1.1883
BSU09410	phoA	alkaline phosphatase	27.3067	73.0179	-1.419	7.1233e-05
BSU23470	spoIIAA	anti-sigma F factor antagonist	16.2647	43.4456	-1.4175	0.0025692
BSU12960	dppE	dipeptide ABC transporter substrate-binding protein	62.8204	167.576	-1.4155	7.5198e-10
BSU23450	sigF	RNA polymerase sigma-F factor	51.1815	136.178	-1.4118	3.7182e-08	-1.739
BSU12610	xkdG	phage-like element PBSX protein XkdG	16.4139	43.6282	-1.4103	0.0026292		-1.5298
BSU08130	yfjE	hypothetical protein	16.5631	43.4456	-1.3912	0.0030271
BSU12650	xkdK	phage-like element PBSX protein XkdK	24.024	62.7954	-1.3862	0.00032899		-1.2479
BSU27760	csbX	alpha-ketoglutarate permease	18.9506	49.2871	-1.379	0.0016671	-2.3736
BSU18310	ppsD	plipastatin synthase subunit D	786.524	2036.47	-1.3725	2.5882e-104
BSU19410	cwlS	D-gamma-glutamyl-meso-diaminopimelic acid endopeptidase CwlS	181.15	468.592	-1.3712	1.5026e-24
BSU17150	pksG	polyketide biosynthesis 3-hydroxy-3-methylglutaryl-ACP synthase PksG	51.4799	133.075	-1.3702	1.2151e-07	-1.4999
BSU18010	yneN	thioredoxin	45.5112	117.194	-1.3646	8.3761e-07	-1.5224
BSU11990	yjdB	hypothetical protein	312.013	803.379	-1.3645	3.6047e-41	-1.1525	1.777
BSU13490	ykrL	protease HtpX	37.6027	96.7487	-1.3634	8.6909e-06	-1.1852
BSU36170	ywqL	endonuclease V	45.362	116.098	-1.3558	1.0936e-06
BSU05130	ydeB	transcription factor YdeB	69.2368	176.521	-1.3502	1.3375e-09
BSU13930	splB	spore photoproduct lyase	72.5195	184.735	-1.349	5.5441e-10	-2.3578
BSU32610	frlB	fructosamine deglycase FrlB	51.7784	131.615	-1.3459	2.2606e-07	-1.3804	2.8753
BSU18320	ppsC	plipastatin synthase subunit C	475.704	1206.07	-1.3422	9.7055e-60
BSU18300	ppsE	plipastatin synthase subunit E	288.138	729.631	-1.3404	2.2862e-36
BSU31840	yueD	benzil reductase	143.099	359.978	-1.3309	3.6914e-18
BSU08820	katA	vegetative catalase	64.9095	163.012	-1.3285	1.0098e-08	-1.2866
BSU04050	ycsF	hypothetical protein	28.7989	72.2877	-1.3277	0.00019955
BSU38730	cydD	ATP-binding/permease protein CydD	173.838	433.544	-1.3184	2.379e-21	-2.0305
BSU04160	mtlR	transcriptional regulator MtlR	97.4388	241.324	-1.3084	3.954e-12	-1.784
BSU00890	yacL	PIN and TRAM-domain containing protein YacL	100.722	248.443	-1.3025	2.3129e-12
BSU18330	ppsB	plipastatin synthase subunit B	584.484	1440.1	-1.3009	1.8351e-67
BSU32990	mrgA	metalloregulation DNA-binding stress protein	222.334	546.904	-1.2986	5.0293e-26	-1.6821
BSU36180	ywqK	hypothetical protein	19.3982	47.6442	-1.2964	0.0035011
BSU38580	licC	PTS system-lichenan-specific transporter subunit IIC	25.5161	62.6128	-1.295	0.0007538	-5.9668
BSU10170	fabHB	3-oxoacyl-ACP synthase III	33.5739	82.3277	-1.294	9.9256e-05	-1.8382
BSU13530	kinE	sporulation kinase E	71.1766	174.148	-1.2908	7.6254e-09
BSU22540	qcrC	menaquinol-cytochrome c reductase cytochrome b/c subunit	196.668	478.267	-1.2821	2.2449e-22
BSU31279	yuzH	hypothetical protein	22.3826	54.3983	-1.2812	0.001957
BSU13000	ykfD	oligopeptide transport ATP-binding protein YkfD	30.1419	73.2004	-1.2801	0.00029382	-1.3848
BSU09690	nhaX	stress response protein NhaX	26.113	63.343	-1.2784	0.00080847
BSU06180	pspA	phage shock protein A homolog	75.8023	183.64	-1.2766	4.1305e-09
BSU08590	yfhM	AB hydrolase superfamily protein YfhM	66.5509	161.187	-1.2762	4.0615e-08	-1.2595
BSU29770	ytxH	hypothetical protein	222.93	539.785	-1.2758	6.3271e-25	-1.1321
BSU09190	yhcR	endonuclease	85.6506	206.823	-1.2719	4.5104e-10
BSU22550	qcrB	menaquinol-cytochrome c reductase cytochrome b subunit	86.0983	205.91	-1.258	7.3175e-10
BSU17200	pksM	polyketide synthase PksM	493.61	1174.86	-1.251	1.5019e-51	-1.331
BSU04730	sigB	RNA polymerase sigma-B factor	205.472	487.577	-1.2467	9.7186e-22	-1.1515
BSU21790	yplQ	hemolysin-3	35.066	83.0578	-1.244	0.00016479	-1.4319
BSU37480	ywhH	hypothetical protein	72.9672	172.505	-1.2413	3.0248e-08	-1.51	1.058
BSU08570	yfhK	hypothetical protein	40.5871	95.6534	-1.2368	5.408e-05	-1.758
BSU29760	ytxJ	hypothetical protein	146.382	343.001	-1.2285	3.5445e-15
BSU36520	glnK	nitrogen regulatory PII-like protein	26.7099	62.4303	-1.2249	0.001415
BSU07900	yfkH	ribonuclease-like protein YfkH	55.0611	127.599	-1.2125	3.9057e-06
BSU07840	yfkN	nucleotide phosphoesterase	113.853	263.595	-1.2112	1.3404e-11
BSU37430	albG	antilisterial bacteriocin subtilosin biosynthesis protein AlbG	199.205	460.56	-1.2091	1.5137e-19
BSU38430	gspA	general stress protein A	178.315	411.273	-1.2057	1.8468e-17	-1.1452
Novel00003	-//-		38.7965	89.2644	-1.2022	0.0001522	-1.5038	1.4224
BSU14930	ctaG	cytochrome c oxidase assembly factor CtaG	64.611	147.679	-1.1926	9.0542e-07	-1.0051	1.4469
BSU31010	yuaG	hypothetical protein	216.514	494.879	-1.1926	1.938e-20	-1.3776
BSU00880	yacK	DNA integrity scanning protein DisA	144.89	331.136	-1.1925	5.7248e-14	-1.1361
BSU28520	etfA	electron transfer flavoprotein subunit alpha	32.2309	73.0179	-1.1798	0.00081448	-1.1333
BSU26820	yrpD	hypothetical protein	737.431	1669.01	-1.1784	1.3531e-65	-1.5668
BSU12930	dppB	dipeptide transport system permease protein DppB	39.841	89.9945	-1.1756	0.00019554	-2.6322
BSU04090	kipA	kipi antagonist	44.4667	100.4	-1.175	7.959e-05
BSU04720	rsbW	serine-protein kinase RsbW	67.1477	151.147	-1.1705	1.0463e-06
BSU14900	ctaD	cytochrome c oxidase subunit 1	221.587	494.149	-1.1571	2.2679e-19	-1.1096	1.2141
BSU02780	ycdA	lipoprotein	116.389	258.666	-1.1521	1.7025e-10
BSU02840	ycdG	oligo-1%2C6-glucosidase 2	32.977	73.2004	-1.1504	0.0010714	-1.238
BSU39810	csbC	metabolite transport protein CsbC	115.196	254.285	-1.1424	3.401e-10	-1.374
BSU29780	ytxG	hypothetical protein	177.121	390.646	-1.1411	3.9174e-15
BSU18360	yoxA	aldose 1-epimerase	83.4124	182.91	-1.1328	1.654e-07
BSU18340	ppsA	plipastatin synthase subunit A	397.216	869.826	-1.1308	4.1441e-32
BSU31480	yuxJ	MFS transporter	29.9926	64.8034	-1.1115	0.0030253	-1.1709
BSU24010	bmr	multidrug resistance protein	38.3488	82.6928	-1.1086	0.00076463
BSU29260	ytpI	hypothetical protein	56.7025	121.94	-1.1047	3.8907e-05
BSU17210	pksN	polyketide synthase PksN	607.463	1302.09	-1.1	2.5707e-45	-1.0259
BSU31080	yuaB	hypothetical protein	142.353	304.302	-1.096	3.4702e-11
BSU35970	ywsB	cell wall-binding protein YwsB	54.1658	115.733	-1.0953	7.1081e-05	-1.6243
BSU24050	bkdAA	2-oxoisovalerate dehydrogenase subunit alpha	70.1321	148.774	-1.085	6.9326e-06
BSU14910	ctaE	cytochrome c oxidase subunit 3	65.5063	138.551	-1.0807	1.6184e-05	-1.2925	1.3201
BSU14890	ctaC	cytochrome c oxidase subunit 2	105.795	222.522	-1.0727	3.7029e-08	-1.5108
BSU17220	pksR	polyketide synthase PksR	291.421	612.803	-1.0723	8.4956e-21
BSU16100	sucD	succinyl-CoA ligase [ADP-forming] subunit alpha	681.773	1431.88	-1.0705	2.407e-47	-1.1967
BSU38770	cimH	citrate/malate transporter	146.68	307.223	-1.0666	8.9881e-11	-2.1635
BSU13890	ptsG	PTS system-glucose-specific transporter subunit EIICBA	1533.06	3206.95	-1.0648	3.5765e-104	-1.8216
BSU15520	carB	carbamoyl-phosphate synthase pyrimidine-specific large chain	793.388	1656.59	-1.0621	7.5485e-54	-1.6967	-1.4213
BSU11840	yjcF	N-acetyltransferase YjcF	53.569	111.717	-1.0604	0.00016014	-1.0012
BSU15530	pyrK	dihydroorotate dehydrogenase B	131.908	274.912	-1.0594	1.2136e-09	-1.3531	-1.2235
BSU27160	cypB	bifunctional P-450/NADPH-P450 reductase 2	110.868	230.919	-1.0585	3.0368e-08
BSU08750	ygxA	hypothetical protein	81.4726	167.759	-1.042	4.2098e-06	-1.1647
BSU25890	yqxI	hypothetical protein	307.984	632.152	-1.0374	3.4856e-20
BSU31280	yugU	hypothetical protein	35.6629	72.8353	-1.0302	0.0034322
BSU17000	kbl	8-amino-7-oxononanoate synthase	34.1707	69.1844	-1.0177	0.0048634	-3.2528
BSU09310	pgcA	phosphoglucomutase	752.801	1519.87	-1.0136	2.4612e-45	-1.3478
BSU06290	yeaA	hypothetical protein	72.818	146.766	-1.0112	3.2625e-05
BSU25200	sigA	RNA polymerase sigma factor RpoD	839.794	1690.55	-1.0094	5.9371e-50
BSU38810	msmX	maltodextrin import ATP-binding protein MsmX	84.6061	170.132	-1.0078	7.365e-06	-2.2093
BSU29670	tyrS	tyrosine--tRNA ligase 1	466.304	233.11	1.0003	2.9491e-22
BSU09790	yheB	hypothetical protein	54.9119	27.3817	1.0039	0.0016107
BSU29640	ytsP	hypothetical protein	99.6771	49.6522	1.0054	1.4887e-05	1.2596
BSU11020	yitK	hypothetical protein	79.0851	39.2471	1.0108	0.00012026
BSU40440	dnaC	replicative DNA helicase	43.8698	21.7228	1.014	0.0047015
BSU27370	yrrL	hypothetical protein	70.4305	34.866	1.0144	0.00028606	1.3454
BSU12860	ykbA	serine/threonine exchanger SteT	73.1164	36.1439	1.0164	0.00021088
BSU00090	guaB	inosine-5'-monophosphate dehydrogenase	1119.43	553.293	1.0166	1.6365e-53
BSU15820	rpmB	50S ribosomal protein L28	1551.26	766.688	1.0167	6.6477e-74
BSU35440	yvyF	hypothetical protein	118.926	58.7794	1.0167	1.6054e-06	1.1522	1.256
BSU21540	yolA	hypothetical protein	1147.03	565.341	1.0207	4.026e-55
BSU01510	ybaJ	methyltransferase	118.926	58.5969	1.0212	1.4855e-06	1.4731
BSU32260	hom	homoserine dehydrogenase	386.771	190.394	1.0225	3.4441e-19	1.9484
BSU19120	czrA	ArsR family transcriptional regulator	45.6605	22.453	1.024	0.0036506
BSU27400	yrzL	hypothetical protein	47.3018	23.1832	1.0288	0.0029748
BSU10020	serC	3-phosphoserine/phosphohydroxythreonine aminotransferase	1958.48	958.725	1.0305	5.6685e-95
BSU12850	ykaA	hypothetical protein	84.3077	41.2551	1.0311	5.3772e-05
BSU28400	ysmB	MarR family transcriptional regulator	74.6086	36.5089	1.0311	0.00015367	1.3112
BSU09710	yheI	multidrug resistance ABC transporter ATP-binding/permease protein YheI	124.746	60.9699	1.0328	6.4176e-07	2.857	1.3939
BSU19230	yocJ	FMN-dependent NADH-azoreductase 1	211.441	103.32	1.0331	4.8236e-11
BSU31160	yubA	hypothetical protein	181	88.3516	1.0347	1.2643e-09	1.2829
BSU35260	ftsE	cell division ATP-binding protein FtsE	46.8542	22.8181	1.038	0.0029296	1.316
BSU23990	yqiW	hypothetical protein	256.057	124.678	1.0383	2.8528e-13
BSU35620	lytC	N-acetylmuramoyl-L-alanine amidase LytC	310.521	151.147	1.0387	6.5374e-16	1.325	1.0439
BSU03790	yclM	aspartokinase 3	284.856	138.369	1.0417	9.7607e-15
BSU13580	ykrV	transaminase MtnE	207.412	100.4	1.0467	4.8616e-11
BSU01030	rplA	50S ribosomal protein L1	1784.49	863.619	1.047	1.4284e-88
BSU32030	bioYB	biotin transporter BioYB	662.524	320.183	1.0491	1.9191e-33	2.0086
BSU14080	ykuH	hypothetical protein	57.8963	27.9293	1.0517	0.00077257	1.989
BSU21470	sunT	sublancin-168-processing and transport ATP-binding protein SunT	2635.18	1271.06	1.0519	2.6761e-131	1.3686
BSU40330	rocE	amino acid permease RocE	1747.33	841.896	1.0534	1.6946e-87	-2.6153	1.5882
BSU37640	ywfL	octanoyl-[GcvH]:protein N-octanoyltransferase	42.9745	20.6276	1.0589	0.0038612	1.0101
BSU18110	ynfC	hypothetical protein	228.302	109.527	1.0597	2.9558e-12
BSU28940	ysaA	hydrolase YsaA	365.433	175.243	1.0603	4.1808e-19
BSU21920	ugtP	processive diacylglycerol glucosyltransferase	314.251	150.599	1.0612	1.4511e-16
BSU35250	ftsX	cell division protein FtsX	183.239	87.804	1.0614	4.7178e-10
BSU00150	dgk	deoxyguanosine kinase	41.93	20.0799	1.0622	0.0042523	1.5504
BSU21010	yonS	lipoprotein	66.1032	31.5802	1.0657	0.0002708
BSU27610	apt	adenine phosphoribosyltransferase	85.6506	40.89	1.0667	2.9743e-05	1.07
BSU33280	yvrP	efflux system protein YvrP	140.115	66.8114	1.0684	5.4175e-08
BSU09100	cspB	cold shock protein CspB	4352.07	2071.52	1.071	1.9271e-222
BSU02720	yccF	hypothetical protein	67.8938	32.3104	1.0713	0.00020898	1.2213
BSU40320	argI	arginase	1649.89	784.76	1.0721	9.8468e-85	-2.562	1.6351
BSU17910	yneF	hypothetical protein	94.4545	44.7235	1.0786	8.9939e-06	1.5465
BSU27730	ruvB	holliday junction ATP-dependent DNA helicase RuvB	71.3258	33.7708	1.0786	0.00013132	1.0007
BSU11570	yjbJ	murein lytic transglycosylase YjbJ	275.306	129.789	1.0849	4.5161e-15	1.2043	1.175
BSU13740	queE	7-carboxy-7-deazaguanine synthase	46.8542	22.0879	1.0849	0.0020878
BSU40930	yyaE	oxidoreductase	49.9877	23.5483	1.086	0.0014446
BSU39600	yxeC	hypothetical protein	88.0381	41.4376	1.0872	1.6902e-05	1.0592
BSU00710	hslO	chaperonin	73.4148	34.3184	1.0971	8.2844e-05
BSU12080	ctaO	protoheme IX farnesyltransferase	108.63	50.7474	1.098	1.252e-06	1.8161	1.2024
BSU37780	rocA	1-pyrroline-5-carboxylate dehydrogenase	3311.13	1537.94	1.1063	3.5503e-177	-3.6663	1.733
BSU35840	ywtF	transcriptional regulator YwtF	162.497	75.2084	1.1115	1.4029e-09
BSU40050	gntR	gluconate operon transcriptional repressor	64.0142	29.5722	1.1141	0.00021301
BSU35000	hprK	HPr kinase/phosphorylase	202.935	93.6454	1.1157	9.1243e-12		1.0264
BSU19170	yocD	carboxypeptidase YocD	71.6242	33.0406	1.1162	8.2844e-05	1.4868
BSU_misc_RNA_42	-	T-box	123.552	56.7714	1.1219	1.3257e-07	-4.9584
BSU36460	ywoF	hypothetical protein	272.172	125.043	1.1221	1.3716e-15		1.238
BSU12370	exuR	LacI family transcriptional regulator	104.154	47.6442	1.1283	1.3057e-06
BSU37500	speE	spermidine synthase	42.3777	19.3497	1.131	0.0026089
BSU05960	moaC	cyclic pyranopterin monophosphate synthase accessory protein	47.6003	21.5403	1.1439	0.001248	1.4553
BSU31250	tlpA	methyl-accepting chemotaxis protein TlpA	190.252	85.796	1.1489	1.6034e-11		1.766
BSU34010	yvbW	amino acid permease YvbW	38.9457	17.5243	1.1521	0.0034963	1.1922
BSU32750	metQ	methionine import ATP-binding protein MetN	42.2285	18.9846	1.1534	0.0022995
BSU32200	yutJ	NADH dehydrogenase-like protein YutJ	244.716	109.709	1.1574	1.0317e-14
BSU31410	yugG	AsnC family transcriptional regulator	167.422	75.0259	1.158	2.3145e-10
BSU03800	yclN	ABC transporter permease	359.613	160.639	1.1626	2.5543e-21	1.6339
BSU21530	yolB	hypothetical protein	355.584	158.631	1.1645	3.8985e-21
BSU23070	serA	D-3-phosphoglycerate dehydrogenase	3054.62	1362.51	1.1647	8.3012e-176
BSU31510	yufK	hypothetical protein	71.1766	31.5802	1.1724	4.7698e-05
BSU22810	yphF	hypothetical protein	124.895	55.311	1.1751	3.9463e-08	1.5806
BSU18850	yobD	XRE family transcriptional regulator	36.7074	16.2465	1.1759	0.0040335	1.2463
BSU38550	ywaA	branched-chain-amino acid aminotransferase 2	978.715	433.179	1.1759	1.6852e-57
BSU00100	dacA	D-alanyl-D-alanine carboxypeptidase DacA	244.119	107.701	1.1805	4.5598e-15
BSU13570	mtnU	hydrolase	141.01	61.7001	1.1925	3.1962e-09
BSU19580	yodF	symporter	188.909	82.3277	1.1982	4.3317e-12
BSU11940	yjcP	hypothetical protein	77.1453	33.4057	1.2075	1.4252e-05		1.2011
BSU07680	yflH	hypothetical protein	64.611	27.9293	1.21	7.5904e-05
BSU22740	hepT	heptaprenyl diphosphate synthase component 2	236.658	102.042	1.2136	3.6118e-15	1.0616
BSU37340	ywiB	beta-barrel protein YwiB	54.6135	23.5483	1.2136	0.00028507	1.0951
BSU29620	hisJ	histidinol-phosphatase	83.7108	35.9613	1.219	5.0307e-06	1.6309
BSU12840	pit	low-affinity inorganic phosphate transporter	180.254	77.399	1.2196	7.6469e-12
BSU21930	cspD	cold shock protein CspD	1983.99	850.658	1.2218	3.2935e-122
BSU40620	yybJ	ABC transporter ATP-binding protein	291.869	124.861	1.225	9.698e-19
BSU29470	ackA	acetate kinase	509.726	217.411	1.2293	3.0779e-32
BSU14150	ykuN	flavodoxin	32.977	14.0559	1.2303	0.0049347	3.034
BSU09430	citR	LysR family transcriptional regulator	40.2886	16.9767	1.2468	0.0016283
BSU11580	yjbK	hypothetical protein	69.6844	29.0246	1.2636	2.1251e-05	1.5304
BSU09420	lytE	peptidoglycan endopeptidase LytE	168.168	69.9146	1.2662	1.172e-11
BSU22750	ubiE	demethylmenaquinone methyltransferase	91.0225	37.7868	1.2683	8.9223e-07	1.0379
BSU33190	yvrD	oxidoreductase	74.7578	31.0326	1.2684	9.4907e-06
BSU13300	mgtE	magnesium transporter MgtE	166.825	69.1844	1.2698	1.2965e-11	1.039
BSU23890	yqjG	membrane protein insertase MisCB	510.323	211.569	1.2703	9.623e-34
BSU36950	ywlC	tRNA threonylcarbamoyladenosine biosynthesis protein YwlC	41.4824	17.1592	1.2735	0.0011498
BSU35680	ggaB	minor teichoic acid biosynthesis protein GgaB	158.021	65.1685	1.2779	3.8799e-11		1.4096
BSU07340	yfnA	amino acid permease YfnA	81.9202	33.7708	1.2784	2.9339e-06
BSU13690	motA	motility protein A	364.239	149.139	1.2882	9.1158e-25	1.56	1.2755
BSU33740	yvaV	HTH-type transcriptional regulator YvaV	33.5739	13.6909	1.2941	0.0032646	1.9129
BSU38320	ywbH	holin-like protein CidA	35.5137	14.421	1.3002	0.002372
BSU36370	fabZ	3-hydroxyacyl-[acyl-carrier-protein] dehydratase FabZ	57.747	23.3657	1.3054	8.0179e-05
BSU24540	yqhL	hypothetical protein	53.8674	21.7228	1.3102	0.00013903	2.2678
BSU11920	yjcN	hypothetical protein	287.541	115.733	1.313	2.9875e-20	1.5121
BSU25070	ispG	4-hydroxy-3-methylbut-2-en-1-yl diphosphate synthase (flavodoxin)	331.262	133.258	1.3138	3.3433e-23
BSU33320	fhuD	iron(3+)-hydroxamate-binding protein FhuD	513.307	206.458	1.314	1.6299e-35	2.0445
BSU07990	yfjR	oxidoreductase	51.7784	20.8101	1.3151	0.0001822
BSU17330	miaA	tRNA dimethylallyltransferase	44.3175	17.7068	1.3236	0.00052756	1.5488
BSU04030	ycsD	hypothetical protein	48.0479	19.1672	1.3258	0.0002951	1.1673
BSU07210	yetK	transporter	117.882	46.914	1.3292	5.4147e-09
BSU09720	yheH	multidrug resistance ABC transporter ATP-binding/permease protein YheH	246.656	97.6614	1.3366	6.6048e-18	3.1822	1.4127
BSU00400	yabE	hypothetical protein	80.5773	31.7628	1.343	1.5498e-06	1.9312	1.3431
BSU11910	yjcM	hypothetical protein	721.465	284.222	1.3439	3.9367e-51
BSU25050	yqgA	cell wall-binding protein YqgA	1653.77	650.589	1.3459	1.6204e-116	1.0796
BSU31770	yueI	hypothetical protein	38.9457	15.1512	1.362	0.0009566	1.3376
BSU_misc_RNA_45	-	T-box	571.651	221.974	1.3647	1.6661e-41	-4.9584
BSU39610	yxeB	iron(3+)-hydroxamate-binding protein YxeB	315.296	122.122	1.3684	2.4046e-23	2.5293
BSU10330	yhfQ	ABC transporter substrate-binding protein	249.79	96.3836	1.3739	8.6565e-19	1.6753
BSU33330	lysP	arginine/ornithine antiporter	29.8434	11.5003	1.3757	0.0038256
BSU19140	yozB	hypothetical protein	554.193	211.204	1.3917	2.451e-41	2.4009
BSU11560	yjbI	group 2 truncated hemoglobin YjbI	42.2285	16.0639	1.3944	0.00045131	1.8287
BSU31390	yugI	general stress protein 13	744.146	282.944	1.3951	2.0571e-55	1.0612
BSU04510	ydbL	hypothetical protein	355.286	134.17	1.4049	3.9218e-27	2.2329
BSU27530	yrvN	ATPase	53.1213	19.7148	1.43	5.5838e-05
BSU38020	thiD	pyridoxine kinase	192.341	71.1924	1.4339	1.736e-15
BSU18979	-//-		33.5739	12.413	1.4355	0.0015296	-1.5038	1.4224
BSU31120	lytG	exo-glucosaminidase LytG	33.5739	12.413	1.4355	0.0015296	1.7253
BSU04530	ydbN	hypothetical protein	117.583	43.4456	1.4364	7.3175e-10	3.7006
BSU40600	yybL	hypothetical protein	66.7001	24.6435	1.4365	5.0975e-06	1.6311
BSU22910	dgrA	c-di-GMP receptor protein	29.6942	10.9527	1.4389	0.0029296	1.6464
BSU14000	patA	N-acetyl-LL-diaminopimelate aminotransferase	678.64	250.086	1.4402	8.3655e-53	1.0097
BSU06010	ydiL	membrane peptidase YdiL	54.6135	19.8974	1.4567	3.4841e-05	1.3944
BSU13030	ykhA	acyl-CoA thioesterase	48.794	17.7068	1.4624	9.0155e-05	1.1682
BSU_misc_RNA_44	-	T-box	52.226	18.8021	1.4739	4.5212e-05	-4.9584
BSU32110	yumC	ferredoxin--NADP reductase 2	763.843	271.627	1.4917	3.6162e-62	1.1922
BSU30630	ytkD	8-oxo-dGTP diphosphatase YtkD	32.3801	11.5003	1.4934	0.0013878	1.4892
BSU25040	yqgB	hypothetical protein	39.9902	14.0559	1.5085	0.00031533	1.5979
BSU31970	dhbB	isochorismatase	264.562	92.9153	1.5096	2.1248e-22	3.8963
BSU38280	efeU	ferrous iron permease EfeU	132.952	46.3664	1.5198	8.4024e-12	1.9921
BSU33870	yvbI	hypothetical protein	96.9912	33.7708	1.5221	6.7236e-09	1.9323
BSU17370	nrdI	ribonucleotide reductase stimulatory protein NrdI	32.5293	11.3178	1.5232	0.0011494	2.229
BSU33390	yvgM	molybdenum transport system permease protein YvgM	28.0528	9.67487	1.5358	0.0024919	1.4138
BSU31960	dhbF	dimodular nonribosomal peptide synthase	1708.39	587.429	1.5401	3.5411e-144	4.3035
BSU07690	yflG	methionine aminopeptidase 2	205.621	70.6448	1.5413	4.3901e-18
BSU32010	besA	ferri-bacillibactin esterase BesA	327.532	111.717	1.5518	1.5511e-28	3.3136
BSU14630	speA	arginine decarboxylase	48.9432	16.6116	1.5589	4.1612e-05	1.1073
BSU07200	yetJ	hypothetical protein	101.02	34.1359	1.5653	1.5301e-09	1.5701
BSU31780	yueH	hypothetical protein	32.5293	10.9527	1.5705	0.00089238	1.5026
BSU02410	mmuM	homocysteine S-methyltransferase YbgG	34.7676	11.6829	1.5733	0.00056528
BSU08440	yfiY	siderophore-binding lipoprotein YfiY	218.305	73.2004	1.5764	1.0625e-19	1.7576
BSU39790	yxcE	hypothetical protein	55.658	18.6196	1.5798	9.3003e-06	2.5073
BSU34800	cwlO	peptidoglycan DL-endopeptidase CwlO	1016.91	338.803	1.5857	1.881e-89	1.0771
BSU22020	ypbS	hypothetical protein	26.8591	8.94469	1.5863	0.0025021	1.582
BSU05470	ydfM	transporter	57.5978	19.1672	1.5874	5.9444e-06
BSU03150	aroK	shikimate kinase	35.2152	11.6829	1.5918	0.00046675
BSU07520	yfmC	Fe(3+)-citrate-binding protein YfmC	674.312	222.887	1.5971	4.3575e-60	1.2451
BSU31980	dhbE	2%2C3-dihydroxybenzoate-AMP ligase	475.107	152.607	1.6384	5.6525e-44	3.8219
BSU39340	hutP	anti-terminator HutP	40.2886	12.5956	1.6775	9.8968e-05
BSU31990	dhbC	isochorismate synthase DhbC	350.81	108.066	1.6988	3.2317e-34	3.8357
BSU13720	queC	7-cyano-7-deazaguanine synthase QueC	32.977	10.04	1.7157	0.00037547
BSU01640	ybbB	AraC family transcriptional regulator	155.783	47.0965	1.7258	5.7156e-16	2.1479
BSU35690	ggaA	minor teichoic acid biosynthesis protein GgaA	22.0841	6.57161	1.7487	0.0035646
BSU19210	yocH	cell wall-binding protein YocH	427.955	126.321	1.7604	1.9725e-43	1.3848
BSU19300	yozC	hypothetical protein	114.897	33.2231	1.7901	1.5617e-12	1.5474
BSU26160	yqbC	hypothetical protein	25.3669	7.30179	1.7966	0.0014223
BSU22890	cmk	cytidylate kinase	96.9912	27.3817	1.8246	5.7136e-11	1.5529
BSU20560	yoqO	hypothetical protein	24.3224	6.75415	1.8484	0.001479	2.2682
BSU09840	hemZ	oxygen-independent coproporphyrinogen-III oxidase	37.7519	10.405	1.8593	5.6308e-05	1.3089
BSU03460	hxlA	3-hexulose-6-phosphate synthase	32.6786	8.94469	1.8692	0.00018046
BSU21980	ypdP	hypothetical protein	28.0528	7.66688	1.8714	0.00053956	2.5943
BSU13110	purU	formyltetrahydrofolate deformylase	120.418	32.858	1.8737	8.1154e-14	1.8582
BSU05680	ydgK	MFS transporter	28.7989	7.84942	1.8754	0.00044481	1.9948
BSU39960	yxaI	hypothetical protein	47.0034	12.5956	1.8998	4.4841e-06	3.0983
BSU34000	cyeB	transporter	19.3982	5.11125	1.9242	0.0037514	2.1398
BSU08930	cspR	tRNA (cytidine(34)-2'-O)-methyltransferase	69.2368	18.0719	1.9378	1.132e-08	1.2935
BSU14560	def	peptide deformylase	80.7265	20.445	1.9813	3.4871e-10	1.6758
BSU29900	trmB	tRNA (guanine-N(7)-)-methyltransferase	60.7314	15.1512	2.003	5.3012e-08	1.9131
BSU32000	dhbA	2%2C3-dihydro-2%2C3-dihydroxybenzoate dehydrogenase	223.975	53.6681	2.0612	7.2408e-28	4.0916
BSU38850	yxkC	hypothetical protein	919.625	214.855	2.0977	2.715e-114		1.8277
BSU29600	braB	branched-chain amino acid transport system carrier protein BraB	54.0166	12.2305	2.1429	9.772e-08	2.873
BSU_misc_RNA_40	-	T-box	23.7255	5.2938	2.1641	0.00052079	-4.9584
BSU33221	yvrH	transcriptional regulator	23.8747	5.2938	2.1731	0.00048175	1.9548
BSU33380	yvgL	ABC transporter substrate-binding protein	31.7833	6.9367	2.1959	4.4866e-05	2.196
BSU26810	yrpC	glutamate racemase	61.0298	12.9607	2.2354	5.4401e-09
BSU33680	yvaP	HTH-type transcriptional regulator YvaP	72.2211	14.9687	2.2705	1.3035e-10	2.2974
BSU03450	hxlB	3-hexulose-6-phosphate isomerase	26.7099	5.47634	2.2861	0.00013769
BSU08350	estB	extracellular esterase EstB	15.2202	2.92072	2.3816	0.0037017
BSU05700	ydhC	GntR family transcriptional regulator	35.3645	6.75415	2.3885	5.6492e-06	2.2116
BSU28900	ysbB	antiholin-like protein LrgB	423.926	53.8507	2.9768	5.1999e-76		1.1739
BSU28910	ysbA	antiholin-like protein LrgA	179.359	16.9767	3.4012	2.5698e-36
BSU14390	fruK	1-phosphofructokinase	486.299	11.3178	5.4252	2.971e-119	5.8761
BSU14380	fruR	DeoR family transcriptional regulator	266.8	5.65889	5.5591	7.2767e-66	6.4281
BSU14400	fruA	PTS system-fructose-specific transporter subunit EIIABC	2147.09	38.3344	5.8076	0	5.6643

## Sheet: S3. CvsW.DEG
Table S3 CshA-regulated genes.
locus_tag	gene	Product	read count_C	read count_W	log2 Fold change	q-value	Glucose regulon I	Glucose regulon II
BSU34920	hisG	ATP phosphoribosyltransferase	0	111.652	-8.7247	2.2585e-21		2.75063
BSU34910	hisD	histidinol dehydrogenase	1.05571	240.822	-7.8336	1.0981e-48		2.67514
BSU12010	manP	PTS system-mannose-specific transporter subunit EIIBCA	0	103.182	-7.689	9.5196e-22		2.54297
BSU34930	hisZ	ATP phosphoribosyltransferase regulatory subunit	1.05571	146.688	-7.1184	1.5035e-31		2.18225
BSU12020	manA	mannose-6-phosphate isomerase ManA	0	64.8738	-7.0196	1.0984e-14		1.94524
BSU03982	mtlF	mannitol-specific phosphotransferase enzyme IIA component	1.05571	114.347	-6.7591	3.0503e-25		1.88799
BSU34900	hisB	imidazoleglycerol-phosphate dehydratase	0	76.6165	-6.5964	2.1431e-17		2.50243
BSU09300	glpD	aerobic glycerol-3-phosphate dehydrogenase	55.9528	4630.87	-6.3709	0
BSU34890	hisH	imidazole glycerol phosphate synthase subunit HisH	0	53.7086	-6.0839	1.2021e-12		2.26987
BSU38580	licC	PTS system-lichenan-specific transporter subunit IIC	1.05571	66.0288	-5.9668	2.8122e-15
BSU34880	hisA	1-(5-phosphoribosyl)-5-[(5-phosphoribosylamino)methylideneamino] imidazole-4-carboxamide isomerase	0	49.281	-5.9598	1.0413e-11		2.44775
BSU38590	licB	PTS system-lichenan-specific transporter subunit IIB	0	14.8228	-5.8115	0.00022197
BSU03990	mtlD	mannitol-1-phosphate 5-dehydrogenase	12.4046	637.573	-5.6836	3.1594e-137		2.17303
BSU03981	mtlA	PTS system-mannitol-specific transporter subunit EIICB	9.76535	419.658	-5.4254	6.0537e-90		1.81552
BSU38560	licH	6-phospho-beta-glucosidase	2.37535	98.7545	-5.3776	5.9033e-22		-2.3195
BSU34870	hisF	imidazole glycerol phosphate synthase subunit HisF	1.05571	42.9284	-5.3456	3.2652e-10		2.73537
BSU09280	glpF	glycerol uptake facilitator protein	4.48678	143.993	-5.0042	8.1576e-31	-3.50613	-3.50613
BSU_misc_RNA_11	-	hypothetical protein	2.11143	65.6438	-4.9584	1.2006e-14
BSU02140	glpT	glycerol-3-phosphate transporter	2.11143	57.7511	-4.7736	7.923e-13		-1.69374
BSU08790	thiC	phosphomethylpyrimidine synthase	420.174	10231.2	-4.6058	0	3.73326	3.73326
BSU37770	rocB	arginine utilization protein RocB	19.5307	456.234	-4.546	3.3586e-91	4.10757	4.10757
BSU02130	glpQ	glycerophosphoryl diester phosphodiesterase	3.43107	72.7664	-4.4065	3.0333e-15
BSU32040	yuiF	amino acid transporter YuiF	15.8357	268.543	-4.0839	1.4867e-50	3.90142	3.90142
BSU34860	hisI	histidine biosynthesis bifunctional protein HisIE	3.43107	52.9386	-3.9476	1.1462e-10		2.18185
BSU38750	cydB	cytochrome d ubiquinol oxidase subunit 2	83.4013	1248	-3.9034	1.4245e-223		2.57959
BSU35060	cypX	cytochrome P450 CypX	77.331	1138.08	-3.8794	6.2804e-203	9.63468	9.63468
BSU03060	lctP	L-lactate permease	179.999	2612.08	-3.8591	0		2.2328
BSU36070	cotG	spore coat protein G	5.54249	75.8465	-3.7745	2.805e-14		-2.94126
BSU38740	cydC	ATP-binding/permease protein CydC	82.3456	1089.76	-3.7262	5.728e-188		2.84325
BSU37780	rocA	1-pyrroline-5-carboxylate dehydrogenase	127.741	1621.84	-3.6663	2.4448e-275	5.1418	5.1418
BSU39260	bglH	aryl-phospho-beta-d-glucosidase BglH	7.38999	92.7868	-3.6503	9.653e-17		-1.91243
BSU35070	yvmC	hypothetical protein	66.7739	813.136	-3.6061	1.6288e-136	10.3349	10.3349
BSU21210	yomV	hypothetical protein	1.58357	18.8654	-3.5745	0.00025176
BSU10430	yhxD	oxidoreductase	14.5161	171.521	-3.5627	2.5873e-29
BSU09290	glpK	glycerol kinase	47.771	554.219	-3.5362	1.0745e-91	-4.47472	-4.47472
BSU03789	yczN	hypothetical protein	5.27857	61.0237	-3.5312	4.0986e-11		-2.98425
BSU31550	yufO	ABC transporter ATP-binding protein	11.3489	130.903	-3.5279	1.9281e-22
BSU31540	yufN	lipoprotein	25.3371	289.718	-3.5153	3.7773e-48
BSU35090	yvmA	MFS transporter	19.0028	209.637	-3.4636	1.1724e-34	7.98184	7.98184
BSU36130	ywrA	transporter	6.59821	66.0288	-3.3229	2.6587e-11
BSU21070	yonJ	hypothetical protein	1.31964	13.0903	-3.3103	0.0031884
BSU37790	rocG	catabolic NAD-specific glutamate dehydrogenase RocG	7.38999	71.8039	-3.2804	4.8726e-12		2.51879
BSU40340	rocD	ornithine aminotransferase	111.642	1077.44	-3.2707	3.9426e-164	3.50325	3.50325
BSU17000	kbl	8-amino-7-oxononanoate synthase	7.65392	72.959	-3.2528	4.0843e-12	-4.01235	-4.01235
BSU28340	ysnF	stress response protein YsnF	13.1964	123.78	-3.2296	1.4118e-19		-1.8582
BSU39270	bglP	PTS system-beta-glucoside-specific subunit EIIBCA	15.0439	138.603	-3.2037	1.301e-21
BSU17490	ynzG	hypothetical protein	2.37535	21.5604	-3.1822	0.00022339
BSU36640	ureC	urease subunit alpha	111.906	991.587	-3.1475	4.4508e-145
BSU34500	yvdR	hypothetical protein	1.58357	13.8603	-3.1297	0.0032291		-2.09786
BSU39900	aslA	hypothetical protein	1.58357	13.6678	-3.1095	0.0035533
BSU17670	cotU	hypothetical protein	3.43107	29.4531	-3.1017	2.0753e-05		-3.16774
BSU36660	ureA	urease subunit gamma	13.7243	117.62	-3.0993	6.7974e-18
BSU26610	yrkA	hypothetical protein	54.1053	455.272	-3.0729	2.1062e-65
BSU37760	rocC	amino acid permease RocC	41.4367	348.432	-3.0719	2.8486e-50		2.72894
BSU36120	ywrB	transporter	10.2932	81.4291	-2.9839	2.9007e-12
BSU12920	dppA	D-aminopeptidase	21.1143	160.163	-2.9233	1.8906e-22	-3.40792	-3.40792
BSU33490	copB	copper(I)-transporting ATPase	9.50142	71.6114	-2.914	1.1462e-10
BSU17470	ynxB	hypothetical protein	15.8357	117.62	-2.8929	1.2803e-16		2.3945
BSU39730	iolD	3D-(3%2C5/4)-trihydroxycyclohexane-1%2C2-dione acylhydrolase (decyclizing)	2.90321	21.5604	-2.8927	0.00047013	-4.59494	-4.59494
BSU11690	thiG	thiazole synthase	161.26	1191.02	-2.8847	1.6513e-157		2.31095
BSU11700	thiF	sulfur carrier protein ThiS adenylyltransferase	241.494	1756.79	-2.8629	8.5815e-230		2.35374
BSU17260	aprX	serine protease AprX	2.37535	16.3628	-2.7842	0.0028497	-4.94089	-4.94089
BSU11670	thiO	glycine oxidase	197.418	1312.3	-2.7328	2.9858e-162		2.34412
BSU40880	exoAA	exodeoxyribonuclease	3.43107	22.5229	-2.7147	0.00058751
BSU35940	rbsA	ribose import ATP-binding protein RbsA	2.90321	18.8654	-2.7	0.0017057	-6.99455	-6.99455
BSU03010	amhX	amidohydrolase AmhX	38.0057	243.325	-2.6786	3.4779e-30		-2.72476
BSU27750	bofC	general stress protein BofC	3.95892	25.218	-2.6713	0.00032321	-4.60755	-4.60755
BSU09390	ygxB	hypothetical protein	23.4896	149.383	-2.6689	6.8605e-19
BSU33240	oxdC	oxalate decarboxylase OxdC	192.14	1221.44	-2.6684	1.5152e-146	4.84391	4.84391
BSU36110	ywrC	HTH-type transcriptional regulator YwrC	11.085	70.4564	-2.6681	1.5149e-09
BSU03630	yclB	phenolic acid decarboxylase subunit B	3.95892	25.0255	-2.6602	0.00035358
BSU12930	dppB	dipeptide transport system permease protein DppB	15.3078	94.9044	-2.6322	3.1098e-12	-4.03375	-4.03375
BSU11710	yjbV	hydroxymethylpyrimidine/phosphomethylpyrimidine kinase	352.344	2160.47	-2.6163	6.2165e-252
BSU40330	rocE	amino acid permease RocE	144.897	887.828	-2.6153	4.8569e-104		1.92691
BSU21220	yomU	hypothetical protein	2.63928	16.1703	-2.6151	0.0042874
BSU11660	tenI	regulatory protein TenI	94.7503	568.656	-2.5854	5.5956e-66		2.51912
BSU21130	yonD	hypothetical protein	6.33428	37.5382	-2.5671	1.8995e-05
BSU40320	argI	arginase	140.146	827.574	-2.562	1.9474e-94		1.96275
BSU35080	yvmB	HTH-type transcriptional regulator YvmB	8.44571	49.8585	-2.5615	8.28e-07	7.95236	7.95236
BSU31560	yufP	ABC transporter permease	11.6128	68.1464	-2.5529	8.15e-09
BSU04430	ydbD	manganese catalase	24.2814	140.72	-2.5349	9.1099e-17
BSU31580	maeN	Na(+)-malate symporter	19.2668	107.802	-2.4842	8.6177e-13
BSU04400	gsiB	glucose starvation-inducible protein B	44.076	241.4	-2.4534	9.9848e-27		-2.23369
BSU03640	ubiD	phenolic acid decarboxylase subunit C	16.6275	90.2843	-2.4409	1.1227e-10
BSU17480	ynzF	hypothetical protein	11.6128	61.9862	-2.4162	1.2706e-07
BSU03210	ycgN	1-pyrroline-5-carboxylate dehydrogenase	283.459	1492.67	-2.3967	1.1659e-154
BSU33410	yvgO	stress response protein YvgO	12.1407	63.1413	-2.3787	1.3436e-07		-1.96974
BSU31570	yufQ	ABC transporter permease	14.2521	74.114	-2.3786	1.0529e-08
BSU07550	yflT	general stress protein 17M	34.0468	176.719	-2.3759	4.7887e-19		-2.70489
BSU27760	csbX	alpha-ketoglutarate permease	10.0293	51.976	-2.3736	1.8443e-06		-2.68881
BSU13920	splA	transcriptional regulator SplA	3.695	19.0579	-2.3667	0.0038317		1.91884
BSU13930	splB	spore photoproduct lyase	38.0057	194.814	-2.3578	1.1455e-20		1.72379
BSU31930	ald	alanine dehydrogenase	242.55	1230.1	-2.3424	1.5674e-123
BSU03652	yclD	hypothetical protein	4.75071	23.8705	-2.329	0.0014341	4.19399	4.19399
BSU16990	tdh	L-threonine 3-dehydrogenase	12.9325	64.6813	-2.3223	1.5619e-07		-2.6114
BSU13230	thiV	HMP/thiamine permease protein YkoE	71.2606	354.785	-2.3158	9.0326e-36	3.68254	3.68254
BSU09880	yhaR	enoyl-CoA hydratase/isomerase YhaR	4.22285	20.9829	-2.3129	0.0028949	-5.01954	-5.01954
BSU12069	yjzH	hypothetical protein	12.6686	61.7937	-2.2862	4.0576e-07
BSU17160	pksH	polyketide biosynthesis enoyl-CoA hydratase PksH	20.5864	99.5245	-2.2734	1.2523e-10		1.73749
BSU39220	yxxG	hypothetical protein	65.7181	317.439	-2.2721	2.8799e-31
BSU03200	ycgM	proline dehydrogenase 2	95.2781	457.774	-2.2644	2.2022e-44
BSU39050	katE	catalase-2	55.6889	264.308	-2.2468	8.3746e-26
BSU13220	thiW	HMP/thiamine import ATP-binding protein YkoD	357.623	1679.79	-2.2318	8.5957e-157	3.40047	3.40047
BSU11650	tenA	thiaminase	106.627	497.815	-2.223	6.8012e-47		2.40288
BSU38810	msmX	maltodextrin import ATP-binding protein MsmX	38.7975	179.414	-2.2093	1.7761e-17		-2.29558
BSU28280	leuA	2-isopropylmalate synthase	309.06	1393.73	-2.173	3.9445e-125		2.30089
BSU34480	yvdT	HTH-type transcriptional regulator YvdT	52.5217	235.432	-2.1643	6.6322e-22
BSU38770	cimH	citrate/malate transporter	72.3164	323.984	-2.1635	1.0638e-29
BSU03050	ldh	L-lactate dehydrogenase	760.641	3377.48	-2.1507	2.5343e-297		1.72915
BSU04370	ydaS	hypothetical protein	7.12606	31.3781	-2.1386	0.0006122		-2.10225
BSU33250	yvrL	membrane-bound negative regulator YvrL	10.2932	44.6609	-2.1173	5.1294e-05	4.55138	4.55138
BSU13160	ohrB	organic hydroperoxide resistance protein OhrB	24.2814	105.3	-2.1166	3.7882e-10
BSU40070	gntP	gluconate permease	42.7564	184.034	-2.1058	1.0279e-16
BSU18540	yoaB	transporter	5.54249	23.293	-2.0713	0.0038449		1.97378
BSU36650	ureB	urease subunit beta	11.3489	47.5484	-2.0668	4.1155e-05
BSU04190	ydaD	general stress protein 39	10.0293	41.7733	-2.0584	0.00012811
BSU39210	yxiF	hypothetical protein	9.50142	39.4633	-2.0543	0.0002013
BSU15300	bpr	bacillopeptidase F	120.879	496.467	-2.0381	5.3033e-41
BSU38730	cydD	ATP-binding/permease protein CydD	111.906	457.197	-2.0305	1.2744e-37		2.8915
BSU12940	dppC	dipeptide transport system permease protein DppC	14.5161	58.9062	-2.0208	7.1437e-06	-5.21995	-5.21995
BSU01280	rplE	50S ribosomal protein L5	369.5	1489.79	-2.0115	1.6734e-118
BSU04200	ydaE	D-lyxose ketol-isomerase	6.33428	25.4105	-2.0042	0.0033023
BSU40060	gntK	gluconokinase	36.1582	144.57	-1.9994	2.0544e-12
BSU13210	thiX	HMP/thiamine permease protein YkoC	151.231	602.537	-1.9943	7.3996e-48	3.41087	3.41087
BSU01060	ybxB	hypothetical protein	32.1993	128.015	-1.9912	4.5399e-11		1.75178
BSU13850	zosA	zinc-transporting ATPase	20.3225	80.0816	-1.9784	2.5531e-07
BSU17140	pksF	polyketide biosynthesis malonyl-ACP decarboxylase PksF	55.9528	220.032	-1.9754	6.1975e-18
BSU13240	thiU	HMP/thiamine-binding protein YkoF	133.812	518.99	-1.9555	4.1765e-40	3.83111	3.83111
BSU35040	yvnB	hypothetical protein	35.1025	135.908	-1.953	2.3842e-11		2.93072
BSU31020	yuaF	hypothetical protein	92.6388	358.635	-1.9528	5.4565e-28
BSU14470	mreBH	rod-share determining protein MreBH	9.50142	36.5757	-1.9447	0.00060907
BSU07850	yfkM	general stress protein 18	24.8093	95.0969	-1.9385	3.1949e-08
BSU28300	ilvH	acetolactate synthase small subunit	112.17	429.091	-1.9356	8.5928e-33		2.81733
BSU28290	ilvC	ketol-acid reductoisomerase	495.921	1892.12	-1.9318	1.0162e-140		2.33653
BSU32080	yuiB	hypothetical protein	116.92	438.331	-1.9065	1.1398e-32
BSU32070	yuiC	hypothetical protein	29.296	109.535	-1.9026	4.8838e-09		-2.22382
BSU19790	cgeB	spore maturation protein CgeB	11.8768	44.2759	-1.8984	0.00022251		-2.44543
BSU19150	yocB	hypothetical protein	30.6157	113.385	-1.8889	3.2732e-09		-1.60076
BSU18380	iseA	hypothetical protein	294.28	1077.64	-1.8726	1.6753e-76
BSU01300	rpsH	30S ribosomal protein S8	349.969	1264.37	-1.8531	4.6498e-88
BSU03220	ycgO	symporter	121.671	435.444	-1.8395	1.2296e-30
BSU10170	fabHB	3-oxoacyl-ACP synthase III	24.2814	86.8192	-1.8382	4.5094e-07
BSU39880	yxbC	hypothetical protein	273.166	976.572	-1.8379	2.8993e-67
BSU33430	yvgQ	sulfite reductase [NADPH] hemoprotein beta-component	392.197	1387.95	-1.8233	6.1099e-94
BSU13890	ptsG	PTS system-glucose-specific transporter subunit EIICBA	956.74	3381.91	-1.8216	2.61e-227	4.53909	4.53909
BSU38630	katX	catalase X	23.7535	83.9317	-1.8211	8.6807e-07	-5.70746	-5.70746
BSU15580	cysP	sulfate permease CysP	181.583	635.84	-1.808	5.7469e-43		2.02572
BSU22980	ypbG	hypothetical protein	31.1435	108.572	-1.8016	2.782e-08
BSU04160	mtlR	transcriptional regulator MtlR	73.8999	254.49	-1.784	1.7006e-17		-2.14114
BSU01270	rplX	50S ribosomal protein L24	239.911	823.146	-1.7787	8.8344e-54
BSU06170	ydjE	sugar kinase YdjE	166.803	571.544	-1.7767	1.3177e-37		1.84709
BSU01310	rplF	50S ribosomal protein L6	333.605	1132.31	-1.7631	1.6349e-72
BSU18450	gltA	glutamate synthase [NADPH] large chain	744.542	2526.23	-1.7626	1.4546e-160
BSU08570	yfhK	hypothetical protein	29.8239	100.872	-1.758	1.6528e-07		-1.74697
BSU12970	ykfA	murein peptide carboxypeptidase	12.9325	43.3134	-1.7438	0.0006746
BSU23450	sigF	RNA polymerase sigma-F factor	43.0203	143.608	-1.739	5.3539e-10	-5.10888	-5.10888
BSU12980	ykfB	L-Ala-D/L-Glu epimerase	15.5718	51.7835	-1.7336	0.00022251	-4.87816	-4.87816
BSU01140	ybaC	aminopeptidase YbaC	54.6332	181.339	-1.7308	3.2694e-12		2.48137
BSU40660	yybF	MFS transporter	48.2989	159.971	-1.7277	6.8816e-11
BSU12160	yjgC	oxidoreductase	22.6978	74.3065	-1.7109	1.2045e-05
BSU18440	gltD	glutamate synthase [NADPH] small chain	326.479	1066.86	-1.7083	1.026e-64
BSU29680	acsA	acetyl-CoA synthetase	30.6157	99.9095	-1.7064	3.939e-07	-4.35662	-4.35662
BSU36510	amtB	ammonium transporter NrgA	13.7243	44.6609	-1.7023	0.00072695
BSU39870	yxbD	hypothetical protein	25.601	83.1617	-1.6997	4.1016e-06
BSU15520	carB	carbamoyl-phosphate synthase pyrimidine-specific large chain	538.942	1746.97	-1.6967	4.2013e-104	-9.69852	-9.69852
BSU15630	sirC	precorrin-2 dehydrogenase	121.143	389.243	-1.684	1.0447e-23		2.11669
BSU32990	mrgA	metalloregulation DNA-binding stress protein	179.735	576.741	-1.6821	1.5876e-34	3.71923	3.71923
BSU04340	ydaP	thiamine pyrophosphate-containing protein YdaP	116.92	374.805	-1.6806	8.4229e-23
BSU01250	rpsQ	30S ribosomal protein S17	133.284	426.973	-1.6796	8.7118e-26
BSU15590	sat	sulfate adenylyltransferase	271.054	867.037	-1.6775	4.2106e-51		3.14827
BSU28250	leuD	3-isopropylmalate dehydratase small subunit	158.357	506.093	-1.6762	2.9618e-30		1.64758
BSU36900	glyA	serine hydroxymethyltransferase	612.314	1945.06	-1.6675	2.7787e-112		2.67752
BSU15610	sumT	uroporphyrinogen-iii C-methyltransferase	195.307	618.9	-1.664	2.8189e-36		3.06205
BSU40250	yycR	zinc-type alcohol dehydrogenase	32.1993	101.065	-1.6502	7.529e-07		-2.91104
BSU01160	rplC	50S ribosomal protein L3	561.376	1757.94	-1.6469	2.5812e-99
BSU01220	rpsC	30S ribosomal protein S3	556.625	1742.54	-1.6464	2.0867e-98
BSU34040	yvfW	lactate utilization protein B	381.904	1190.64	-1.6404	4.3852e-67
BSU17180	pksJ	polyketide synthase PksJ	671.698	2093.86	-1.6403	2.8141e-117
BSU04320	ydaO	amino acid permease YdaO	115.865	357.865	-1.627	1.2058e-20		1.90892
BSU35970	ywsB	cell wall-binding protein YwsB	39.5892	122.047	-1.6243	8.0998e-08	-5.41023	-5.41023
BSU39890	yxbB	hypothetical protein	156.773	477.602	-1.6071	1.4179e-26
BSU37700	bacE	bacilysin exporter BacE	88.9438	270.853	-1.6065	1.4244e-15		1.78986
BSU01230	rplP	50S ribosomal protein L16	226.45	688.971	-1.6052	9.1503e-38
BSU15350	ylmB	N-formyl-4-amino-5-aminomethyl-2-methylpyrimidine deformylase	39.3253	119.545	-1.604	1.5491e-07
BSU31945	yukJ	hypothetical protein	138.035	417.541	-1.5969	4.1091e-23		-2.45505
BSU38760	cydA	cytochrome d ubiquinol oxidase subunit 1	735.832	2224	-1.5957	2.1365e-118	5.11189	5.11189
BSU17170	pksI	polyketide biosynthesis enoyl-CoA isomerase PksI	19.2668	57.7511	-1.5837	0.00032757
BSU17460	glnA	glutamine synthetase	1680.17	5021.08	-1.5794	2.279e-261
BSU10180	yhfC	hypothetical protein	14.78	44.0834	-1.5766	0.0017415
BSU15510	pyrAA	carbamoyl-phosphate synthase pyrimidine-specific small chain	133.812	396.75	-1.568	2.4519e-21	5.85557	5.85557
BSU26820	yrpD	hypothetical protein	594.103	1760.06	-1.5668	8.846e-91
BSU36890	upp	uracil phosphoribosyltransferase	156.509	461.817	-1.5611	1.9807e-24		2.97311
BSU13180	metE	5-methyltetrahydropteroyltriglutamate--homocysteine methyltransferase	120.087	353.245	-1.5566	7.1732e-19		2.35954
BSU10770	wprA	cell wall-associated protease	376.89	1095.92	-1.5399	4.4689e-55
BSU28260	leuC	3-isopropylmalate dehydratase large subunit	468.209	1357.15	-1.5354	1.3907e-67		1.96917
BSU18350	dacC	D-alanyl-D-alanine carboxypeptidase DacC	117.448	338.037	-1.5252	1.8056e-17
BSU37690	ywfG	aspartate aminotransferase	104.78	301.076	-1.5228	1.1972e-15
BSU18010	yneN	thioredoxin	43.0203	123.587	-1.5224	3.8321e-07		-2.21083
BSU01180	rplW	50S ribosomal protein L23	102.14	292.991	-1.5203	3.2066e-15
BSU40110	bglA	aryl-phospho-beta-d-glucosidase BglA	21.6421	61.9862	-1.5181	0.00034935
BSU25830	rapE	response regulator aspartate phosphatase E	20.0586	57.3661	-1.516	0.00058492
BSU01320	rplR	50S ribosomal protein L18	285.834	817.179	-1.5155	3.9288e-40
BSU14890	ctaC	cytochrome c oxidase subunit 2	82.3456	234.662	-1.5108	2.7462e-12
BSU37480	ywhH	hypothetical protein	63.8707	181.916	-1.51	8.5768e-10
BSU40420	purA	adenylosuccinate synthase	582.226	1654.96	-1.5071	2.1317e-79	4.28323	4.28323
BSU15600	cysC	adenylyl-sulfate kinase	125.894	357.287	-1.5049	5.8816e-18		2.96987
BSU11382	-//-		464.25	1316.53	-1.5038	4.3572e-63
BSU17150	pksG	polyketide biosynthesis 3-hydroxy-3-methylglutaryl-ACP synthase PksG	49.6185	140.335	-1.4999	9.4505e-08
BSU31860	yueB	bacteriophage SPP1 adsorption protein YueB	683.046	1920.61	-1.4915	3.2235e-90		2.57437
BSU23830	yqjL	hypothetical protein	105.571	296.071	-1.4877	8.597e-15
BSU02590	ycbP	hypothetical protein	18.7389	52.1685	-1.4771	0.0013736
BSU06530	purD	phosphoribosylamine--glycine ligase	128.797	357.48	-1.4728	2.7477e-17		2.67828
BSU31360	yugK	NADH-dependent butanol dehydrogenase 2	36.1582	99.9095	-1.4663	1.1098e-05
BSU04710	rsbV	anti-sigma-B factor antagonist	41.1728	112.807	-1.4541	3.5726e-06
BSU06450	purC	phosphoribosylaminoimidazole-succinocarboxamide synthase	53.0496	144.955	-1.4502	1.536e-07		3.06432
BSU09460	ctrA	amino acid permease	25.601	69.8789	-1.4487	0.00028479
BSU31000	yuaI	N-acetyltransferase YuaI	39.0614	106.455	-1.4464	7.57e-06
BSU15570	cysH	phosphoadenosine phosphosulfate reductase	225.395	613.51	-1.4446	8.3185e-28		1.90531
BSU15550	pyrF	orotidine 5'-phosphate decarboxylase	57.5364	155.736	-1.4366	6.9626e-08	5.86393	5.86393
BSU02110	ybyB	hypothetical protein	113.489	306.274	-1.4323	2.9643e-14		-2.40212
BSU21790	yplQ	hemolysin-3	32.4632	87.5892	-1.4319	5.9634e-05
BSU01190	rplB	50S ribosomal protein L2	1266.06	3412.52	-1.4305	3.4614e-147
BSU33440	cysJ	sulfite reductase [NADPH] flavoprotein alpha-component	238.591	640.075	-1.4237	3.5674e-28		2.00333
BSU38180	ywzA	hypothetical protein	20.3225	54.4786	-1.4226	0.0016246	-3.53262	-3.53262
BSU06580	yerC	hypothetical protein	27.4485	73.5365	-1.4217	0.00025835
BSU37250	narI	nitrate reductase gamma chain	278.708	744.027	-1.4166	2.963e-32	6.04903	6.04903
BSU17190	pksL	polyketide synthase PksL	594.103	1583.15	-1.414	3.2772e-67
BSU05990	tatCY	Sec-independent protein translocase protein TatCy	238.591	634.685	-1.4115	1.7147e-27
BSU15620	sirB	sirohydrochlorin ferrochelatase	160.468	425.241	-1.406	1.1426e-18		2.11421
BSU06590	yerD	glutamate synthase large subunit-like protein YerD	23.2257	61.4087	-1.4027	0.00096793
BSU10450	yhjB	symporter	57.2724	150.923	-1.3979	2.435e-07
BSU31875	yukB	Ftsk domain-containing protein YukB	703.633	1853.23	-1.3972	1.067e-76		2.91574
BSU28270	leuB	3-isopropylmalate dehydrogenase	341.523	895.72	-1.3911	2.8053e-37		2.23574
BSU40080	gntZ	6-phosphogluconate dehydrogenase	87.8881	229.657	-1.3857	2.297e-10
BSU13000	ykfD	oligopeptide transport ATP-binding protein YkfD	29.56	77.194	-1.3848	0.00026538	-4.8939	-4.8939
BSU38090	vpr	minor extracellular protease vpr	81.5538	212.717	-1.3831	1.1681e-09	-4.5751	-4.5751
BSU22700	aroB	3-dehydroquinate synthase	288.738	752.305	-1.3816	4.511e-31		2.73395
BSU32610	frlB	fructosamine deglycase FrlB	53.3135	138.795	-1.3804	1.0287e-06		-2.08712
BSU06480	purL	phosphoribosylformylglycinamidine synthase	145.424	378.27	-1.3791	3.7548e-16		2.59848
BSU31010	yuaG	hypothetical protein	200.849	521.878	-1.3776	8.7106e-22
BSU32230	yuxL	peptidase YuxL	84.1931	218.299	-1.3745	8.9988e-10
BSU39810	csbC	metabolite transport protein CsbC	103.46	268.158	-1.374	1.0111e-11
BSU00520	ctc	50S ribosomal protein L25/general stress protein Ctc	377.945	978.112	-1.3718	1.5983e-39
BSU37320	narK	nitrite extrusion protein	223.019	576.164	-1.3693	1.2076e-23	5.14617	5.14617
BSU39230	wapA	wall-associated protein	1461.9	3770.96	-1.3671	1.3692e-148
BSU01170	rplD	50S ribosomal protein L4	604.924	1555.24	-1.3623	2.3093e-61
BSU15530	pyrK	dihydroorotate dehydrogenase B	113.489	289.911	-1.3531	3.2104e-12	4.58347	4.58347
BSU01260	rplN	50S ribosomal protein L14	446.303	1136.93	-1.349	2.8793e-44
BSU09310	pgcA	phosphoglucomutase	629.733	1602.79	-1.3478	7.2202e-62
BSU13020	ykgA	hypothetical protein	23.2257	58.7137	-1.338	0.0020645
BSU39780	iolS	aldo/keto reductase family protein IolS	189.237	476.832	-1.3333	8.5533e-19
BSU12990	ykfC	gamma-D-glutamyl-l-lysine endopeptidase	20.3225	51.206	-1.3332	0.0040525	-4.80578	-4.80578
BSU06490	purF	amidophosphoribosyltransferase	166.803	419.851	-1.3317	1.1584e-16		2.43055
BSU17200	pksM	polyketide synthase PksM	492.49	1238.95	-1.331	7.1787e-47		1.96967
BSU20580	yoqM	hypothetical protein	453.429	1140.2	-1.3303	3.5745e-43		2.7914
BSU40910	rpsF	30S ribosomal protein S6	239.911	602.152	-1.3276	3.1706e-23		1.64078
BSU23560	mleN	malate-2H(+)/Na(+)-lactate antiporter	24.2814	60.8312	-1.325	0.0019235
BSU17450	glnR	MerR family transcriptional regulator	117.712	294.338	-1.3222	7.022e-12		-1.87101
BSU17690	yncM	hypothetical protein	576.156	1440.12	-1.3217	1.5379e-53		1.63119
BSU24770	mgsR	regulatory protein MgsR	71.2606	178.066	-1.3212	1.1745e-07
BSU06500	purM	phosphoribosylformylglycinamidine cyclo-ligase	83.9292	208.289	-1.3113	1.2389e-08		2.44475
BSU13910	ptsI	phosphoenolpyruvate-protein phosphotransferase	2176.09	5398.58	-1.3108	4.2217e-195		2.45822
BSU22600	aroE	3-phosphoshikimate 1-carboxyvinyltransferase	414.104	1017.96	-1.2976	8.9234e-37
BSU10210	yhfF	hypothetical protein	24.0175	58.9062	-1.2943	0.0028585
BSU14910	ctaE	cytochrome c oxidase subunit 3	59.6478	146.11	-1.2925	2.8325e-06		-1.72897
BSU28420	ysmA	hypothetical protein	46.4514	113.385	-1.2874	4.1155e-05
BSU08820	katA	vegetative catalase	70.4689	171.906	-1.2866	4.1558e-07
BSU13340	ykoM	MarR family transcriptional regulator	95.806	232.93	-1.2817	3.9862e-09		-2.82359
BSU10260	yhfK	sugar epimerase YhfK	64.1346	155.736	-1.2799	1.6929e-06
BSU07480	yfmG	hypothetical protein	237.008	575.394	-1.2796	1.0528e-20		1.91984
BSU34030	yvbY	lactate utilization protein C	694.131	1678.25	-1.2737	1.0753e-57
BSU33540	yvaB	FMN-dependent NADH-azoreductase 2	24.8093	59.6762	-1.2663	0.0033104
BSU16110	dprA	protein smf	47.771	114.732	-1.2641	5.2149e-05
BSU08590	yfhM	AB hydrolase superfamily protein YfhM	70.9967	169.981	-1.2595	8.6807e-07
BSU37710	bacD	alanine-anticapsin ligase BacD	204.808	488.96	-1.2554	4.0923e-17		1.71622
BSU31440	patB	cystathionine beta-lyase	55.6889	132.635	-1.252	1.6197e-05
BSU35990	ywrO	general stress protein 14	52.2578	124.357	-1.2508	3.0787e-05		1.98069
BSU02840	ycdG	oligo-1%2C6-glucosidase 2	32.7271	77.194	-1.238	0.0011487
BSU19290	yozO	hypothetical protein	124.31	292.991	-1.2369	1.9223e-10
BSU14590	pdhB	pyruvate dehydrogenase E1 component subunit beta	215.102	506.285	-1.2349	4.113e-17		-1.58419
BSU38480	ywaC	GTP pyrophosphokinase YwaC	73.8999	172.676	-1.2244	1.5118e-06
BSU01350	rplO	50S ribosomal protein L15	435.482	1016.04	-1.2223	1.7996e-32
BSU06520	purH	bifunctional purine biosynthesis protein PurH	168.386	392.708	-1.2217	2.934e-13		2.98427
BSU27770	yrbE	oxidoreductase	26.6568	61.9862	-1.2174	0.0040525		-2.6545
BSU22610	tyrA	prephenate dehydrogenase	200.058	464.127	-1.2141	2.8734e-15		2.60269
BSU33940	gapA	glyceraldehyde-3-phosphate dehydrogenase 1	5614.81	13024.2	-1.2139	0		2.57028
BSU28310	ilvB	acetolactate synthase large subunit	715.246	1652.65	-1.2083	6.736e-51		2.7756
BSU07750	yflA	transporter	30.3518	70.0714	-1.207	0.0025163
BSU15950	ftsY	signal recognition particle receptor FtsY	96.8617	223.112	-1.2038	7.596e-08
BSU12410	yjoA	hypothetical protein	232.521	535.353	-1.2031	4.1469e-17	3.82792	3.82792
BSU06440	purB	adenylosuccinate lyase	107.947	248.33	-1.2019	1.4322e-08		2.62158
BSU_misc_RNA_1	-	T-box	40.9089	93.9419	-1.1994	0.00053042
BSU16100	sucD	succinyl-CoA ligase [ADP-forming] subunit alpha	658.765	1510	-1.1967	1.1366e-45
BSU01210	rplV	50S ribosomal protein L22	202.961	465.089	-1.1963	7.4337e-15
BSU16650	rbfA	ribosome-binding factor A	63.8707	146.303	-1.1957	1.6275e-05
BSU30650	dps	general stress protein 20U	562.695	1286.5	-1.193	8.1479e-39
BSU11360	appD	oligopeptide transport ATP-binding protein AppD	66.5099	151.886	-1.1913	1.2118e-05		-2.62415
BSU34050	yvfV	lactate utilization protein A	93.9585	214.449	-1.1905	1.9379e-07
BSU06811	yezG	hypothetical protein	41.4367	94.5194	-1.1897	0.00057124		1.83318
BSU10860	yisT	hypothetical protein	46.7153	106.455	-1.1883	0.0002639
BSU13490	ykrL	protease HtpX	44.8678	102.027	-1.1852	0.00036834
BSU33920	tpiA	triosephosphate isomerase	840.612	1904.44	-1.1799	1.2879e-55		2.40424
BSU11381	-//-		110.586	250.447	-1.1793	2.4832e-08
BSU15560	pyrE	orotate phosphoribosyltransferase	112.433	254.49	-1.1785	1.9594e-08	5.94846	5.94846
BSU01330	rpsE	30S ribosomal protein S5	436.01	985.62	-1.1767	3.8981e-29
BSU28430	sdhB	succinate dehydrogenase iron-sulfur subunit	751.932	1698.85	-1.1759	2.3197e-49
BSU29170	fxsA	hypothetical protein	210.351	474.907	-1.1748	1.3224e-14
BSU31480	yuxJ	MFS transporter	30.3518	68.3389	-1.1709	0.0038363
BSU13880	glcT	BglG family transcription antiterminator	233.84	526.113	-1.1698	6.6097e-16
BSU09250	yhcX	hydrolase	185.014	415.808	-1.1683	8.7513e-13
BSU08750	ygxA	hypothetical protein	78.9146	176.911	-1.1647	4.0491e-06
BSU19030	yobO	phage-related protein YobO	54.6332	122.047	-1.1596	0.00014415	-4.80415	-4.80415
BSU06510	purN	phosphoribosylglycinamide formyltransferase	30.3518	67.7613	-1.1587	0.0044002		3.2639
BSU09530	yhdN	general stress protein 69	74.6917	166.708	-1.1583	8.8028e-06		-1.81186
BSU22450	cca	CCA-adding enzyme	53.0496	118.005	-1.1534	0.0002019
BSU11990	yjdB	hypothetical protein	381.112	847.209	-1.1525	4.0937e-24	3.65692	3.65692
BSU04730	sigB	RNA polymerase sigma-B factor	231.465	514.178	-1.1515	4.4164e-15
BSU23250	ribH	6%2C7-dimethyl-8-ribityllumazine synthase	111.114	246.02	-1.1467	8.6916e-08
BSU38430	gspA	general stress protein A	196.099	433.711	-1.1452	9.2314e-13
BSU37270	narH	nitrate reductase beta chain	483.253	1065.89	-1.1412	1.9483e-29	6.38745	6.38745
BSU01200	rpsS	30S ribosomal protein S19	314.339	692.629	-1.1398	1.7902e-19
BSU00880	yacK	DNA integrity scanning protein DisA	158.885	349.202	-1.1361	2.3898e-10
BSU28520	etfA	electron transfer flavoprotein subunit alpha	35.1025	77.0015	-1.1333	0.0031173	-3.53316	-3.53316
BSU29770	ytxH	hypothetical protein	259.705	569.234	-1.1321	5.3641e-16
BSU37260	narJ	nitrate reductase molybdenum cofactor assembly chaperone NarJ	154.926	339.192	-1.1305	5.455e-10	6.48246	6.48246
BSU33930	pgk	phosphoglycerate kinase	2512.86	5488.09	-1.127	1.6104e-143		2.45242
BSU13870	ykvZ	LacI family transcriptional regulator	34.8385	76.039	-1.1261	0.0035185
BSU28820	ysdC	aminopeptidase	159.413	347.662	-1.1249	4.1346e-10
BSU01360	secY	protein translocase subunit SecY	1636.36	3543.23	-1.1146	1.1881e-90
BSU14900	ctaD	cytochrome c oxidase subunit 1	241.494	521.108	-1.1096	3.7963e-14		-1.78929
BSU17120	pksE	polyketide biosynthesis protein PksE	160.996	346.507	-1.1059	9.5928e-10		2.09651
BSU16660	truB	tRNA pseudouridine synthase B	42.4925	91.4393	-1.1056	0.0017643
BSU23820	yqjM	NADPH dehydrogenase	65.4542	140.72	-1.1043	0.00011168
BSU33530	yvaA	oxidoreductase	234.896	500.895	-1.0925	3.2892e-13
BSU38190	galT	galactose-1-phosphate uridylyltransferase	125.894	268.35	-1.0919	1.2347e-07
BSU23670	yqkA	hypothetical protein	69.6771	148.42	-1.0909	9.1327e-05
BSU24560	gcvPA	glycine dehydrogenase subunit 1	486.684	1029.13	-1.0804	2.8919e-25
BSU22630	trpA	tryptophan synthase alpha chain	78.6506	165.553	-1.0738	4.9266e-05
BSU29480	ytxK	hypothetical protein	103.46	217.337	-1.0709	3.3875e-06		1.65095
BSU39930	yxaM	MFS transporter	101.876	213.102	-1.0647	4.8835e-06
BSU16090	sucC	succinyl-CoA ligase [ADP-forming] subunit beta	1043.31	2176.26	-1.0607	4.1971e-50
BSU39920	asnH	asparagine synthetase 2	211.671	440.449	-1.0572	5.4199e-11
BSU39910	yxnB	hypothetical protein	53.8414	111.845	-1.0547	0.0010586
BSU29120	mdh	malate dehydrogenase	2434.21	5055.73	-1.0545	9.551e-114
BSU11370	appF	oligopeptide transport ATP-binding protein AppF	101.612	210.599	-1.0514	7.6184e-06		-2.59422
BSU33770	spbC	killing factor SdpC	547.915	1135.58	-1.0514	3.8685e-26
BSU37130	spo0F	sporulation initiation phosphotransferase F	111.642	231.005	-1.049	2.9153e-06
BSU15500	pyrC	dihydroorotase	132.756	274.51	-1.0481	3.404e-07	6.2068	6.2068
BSU02310	ybfO	hydrolase YbfO	129.589	267.58	-1.046	5.0749e-07
BSU23550	mleA	NAD-dependent malic enzyme 1	54.3692	112.23	-1.0456	0.0011708
BSU09750	sspB	small acid-soluble spore protein B	68.8853	142.068	-1.0443	0.00026964		-1.88654
BSU23260	ribA	riboflavin biosynthesis protein RibBA	202.169	416.001	-1.041	4.0102e-10
BSU16710	mlpA	zinc protease YmxG	64.6624	133.02	-1.0406	0.00044545
BSU01120	fusA	elongation factor G	6139.5	12591.7	-1.0363	5.5386e-272
Novel00007	-//-		51.2021	104.53	-1.0296	0.0020562
BSU36000	alsD	alpha-acetolactate decarboxylase	2394.89	4881.9	-1.0275	1.934e-103	8.69999	8.69999
BSU10200	yhfE	aminopeptidase YhfE	97.6535	199.049	-1.0274	2.3134e-05
BSU05720	ydhE	UDP-glucosyltransferase YdhE	143.313	292.028	-1.0269	2.818e-07		2.64747
BSU17210	pksN	polyketide synthase PksN	674.337	1373.13	-1.0259	1.0832e-29
BSU15540	pyrD	dihydroorotate dehydrogenase B	115.601	235.24	-1.025	4.3661e-06	5.7749	5.7749
BSU28440	sdhA	succinate dehydrogenase flavoprotein subunit	1090.02	2215.72	-1.0234	5.5279e-47
BSU24310	folD	bifunctional protein FolD	519.411	1048.18	-1.0129	2.8125e-22		2.13627
BSU06470	purQ	phosphoribosylformylglycinamidine synthase	44.8678	90.4768	-1.0119	0.0048333		2.63394
BSU24260	yqxC	rRNA methyltransferase YqxC	204.544	412.343	-1.0114	1.8368e-09
BSU14480	abh	transition state regulator Abh	158.885	319.556	-1.0081	1.4677e-07
BSU14930	ctaG	cytochrome c oxidase assembly factor CtaG	77.5949	155.736	-1.0051	0.00026774
BSU30810	ytxM	esterase	73.1081	146.495	-1.0028	0.00042114
BSU11840	yjcF	N-acetyltransferase YjcF	58.856	117.812	-1.0012	0.0015766
BSU27730	ruvB	holliday junction ATP-dependent DNA helicase RuvB	71.2606	35.6132	1.0007	1.825e-05
BSU05250	ydeM	hypothetical protein	48.5628	24.2555	1.0015	0.00040284
BSU11030	yitL	hypothetical protein	59.6478	29.6456	1.0087	8.3615e-05
BSU34370	epsA	hypothetical protein	110.85	55.0561	1.0096	7.0224e-08		2.83735
BSU14000	patA	N-acetyl-LL-diaminopimelate aminotransferase	531.024	263.73	1.0097	3.4766e-33
BSU37640	ywfL	octanoyl-[GcvH]:protein N-octanoyltransferase	43.8121	21.7529	1.0101	0.00071926
BSU03770	rapC	response regulator aspartate phosphatase C	2366.38	1174.08	1.0112	9.6674e-145
BSU36410	mbl	MreB-like protein	361.582	179.221	1.0126	4.8788e-23		-1.94116
BSU09320	yhcY	sensor histidine kinase	90.5274	44.8534	1.0131	1.0881e-06
BSU15680	gmk	guanylate kinase	216.421	107.225	1.0132	2.7836e-14
BSU29990	pbuO	guanine/hypoxanthine permease PbuO	50.9382	25.218	1.0143	0.00026161
BSU38490	menA	1%2C4-dihydroxy-2-naphthoate octaprenyltransferase	165.747	82.0066	1.0152	3.0444e-11		1.63579
BSU01610	feuC	iron-uptake system permease protein FeuC	82.6096	40.8108	1.0174	3.0857e-06	4.8167	4.8167
BSU07820	treR	trehalose operon transcriptional repressor	76.5392	37.7308	1.0205	6.8742e-06
BSU32660	yurT	hypothetical protein	103.988	51.206	1.022	1.4622e-07
BSU08160	yfjB	hypothetical protein	88.416	43.5059	1.0231	1.259e-06		1.59772
BSU15110	ylbQ	2-dehydropantoate 2-reductase	46.9792	23.1005	1.0241	0.00041858
BSU17590	xylR	transcriptional regulator	77.5949	38.1158	1.0256	5.5517e-06
BSU33970	araR	transcriptional repressor	55.6889	27.3355	1.0266	0.00012127
BSU03670	dtpT	transporter	70.2049	34.4582	1.0267	1.5466e-05	-5.00302	-5.00302
BSU00190	dnaX	DNA polymerase III subunit gamma/tau	135.395	66.4138	1.0276	1.5713e-09
BSU01620	feuB	iron-uptake system permease protein FeuB	114.017	55.8261	1.0302	3.0604e-08	4.89164	4.89164
BSU09110	yhcJ	lipoprotein	172.345	84.1242	1.0347	6.8427e-12		1.65815
BSU24930	yqzD	hypothetical protein	60.4396	29.4531	1.0371	5.5874e-05
BSU10570	yhjN	hypothetical protein	66.7739	32.5331	1.0374	2.2237e-05
BSU22750	ubiE	demethylmenaquinone methyltransferase	81.8178	39.8483	1.0379	2.6017e-06
BSU27100	yrhP	hypothetical protein	119.032	57.9437	1.0386	1.2708e-08
BSU13300	mgtE	magnesium transporter MgtE	149.911	72.959	1.039	1.5165e-10		1.99402
BSU07510	yfmD	Fe(3+)-citrate import system permease protein YfmD	82.8735	40.2333	1.0425	2.102e-06		2.55469
BSU14990	ylbF	regulatory protein YlbF	82.6096	40.0408	1.0448	2.1094e-06
BSU37230	ywjA	ABC transporter ATP-binding protein	327.799	158.816	1.0455	8.5938e-22
BSU29249	ytzJ	hypothetical protein	160.996	77.7715	1.0497	2.311e-11
BSU05620	ydgF	transporter	256.802	123.972	1.0506	1.9944e-17
BSU06830	rapH	response regulator aspartate phosphatase H	294.016	141.683	1.0532	7.8623e-20
BSU38600	licR	licABCH operon regulator	81.2899	39.0783	1.0567	2.1647e-06
BSU29920	ytmP	phosphotransferase YtmP	116.656	56.0186	1.0583	1.2128e-08
BSU39600	yxeC	hypothetical protein	91.0553	43.6984	1.0592	4.981e-07		1.78265
BSU21670	-//-		49.3546	23.678	1.0596	0.00022339
BSU31390	yugI	general stress protein 13	622.607	298.381	1.0612	4.256e-41
BSU01630	feuA	iron-uptake system-binding protein	280.028	134.175	1.0615	4.0977e-19	5.92682	5.92682
BSU22740	hepT	heptaprenyl diphosphate synthase component 2	224.603	107.61	1.0616	1.4245e-15
BSU01800	alkA	DNA-3-methyladenine glycosylase	33.7828	16.1703	1.0629	0.0021438		-2.22585
BSU16890	-//-		78.9146	37.7308	1.0646	2.7589e-06
BSU27610	apt	adenine phosphoribosyltransferase	90.5274	43.1209	1.07	4.5758e-07
BSU08340	padR	negative transcription regulator PadR	58.3282	27.7206	1.0732	5.2885e-05
BSU29580	ytbJ	tRNA sulfurtransferase	121.671	57.7511	1.0751	4.1028e-09
BSU34800	cwlO	peptidoglycan DL-endopeptidase CwlO	753.779	357.287	1.0771	2.0761e-50		3.28719
BSU08450	yfiZ	siderophore transport system permease protein YfiZ	138.298	65.4513	1.0793	3.1108e-10		2.94868
BSU08460	yfhA	siderophore transport system permease protein YfhA	172.081	81.4291	1.0795	1.9508e-12	3.5634	3.5634
BSU25050	yqgA	cell wall-binding protein YqgA	1450.02	686.084	1.0796	2.2054e-96		2.06005
BSU22190	ypsA	hypothetical protein	50.1464	23.678	1.0826	0.00016426
BSU37340	ywiB	beta-barrel protein YwiB	53.0496	24.833	1.0951	9.5458e-05
BSU30050	ytgP	cell division protein YtgP	191.348	89.5143	1.096	6.2081e-14
BSU22010	exoA	5'-3' exonuclease	71.7885	33.4957	1.0998	5.0948e-06		1.78456
BSU14630	speA	arginine decarboxylase	37.7417	17.5178	1.1073	0.00089577
BSU38270	efeM	iron uptake system component EfeM	400.643	185.959	1.1073	3.2634e-28	3.58096	3.58096
BSU05580	ydgC	TetR family transcriptional regulator	168.65	78.1566	1.1096	1.3733e-12
BSU31500	yuxK	hypothetical protein	106.363	49.281	1.1099	2.1637e-08
BSU37930	ywdK	hypothetical protein	109.794	50.6285	1.1168	1.1115e-08		2.07026
BSU12400	yjnA	hypothetical protein	71.5246	32.9182	1.1196	4.1514e-06		1.99372
BSU32940	yusV	siderophore transport system ATP-binding protein YusV	362.901	166.708	1.1223	4.5975e-26
BSU00440	veg	protein Veg	851.697	390.783	1.124	8.2296e-60
BSU35530	tagO	undecaprenyl-phosphate N-acetylglucosaminyl 1-phosphate transferase	586.185	268.543	1.1262	1.3551e-41
BSU03270	ycgT	ferredoxin--NADP reductase 1	70.7328	32.3406	1.129	4.1881e-06		1.86217
BSU11170	yitY	FAD-linked oxidoreductase YitY	109.002	49.666	1.134	9.0905e-09
BSU25680	yqeG	hypothetical protein	47.771	21.7529	1.1349	0.00015366
BSU35520	yvhJ	transcriptional regulator YvhJ	144.633	65.8363	1.1354	2.9999e-11
BSU05600	ydgE	N-acetyltransferase YdgE	88.9438	40.4258	1.1376	2.0955e-07		-1.8346
BSU33480	bdbD	disulfide bond formation protein D	593.839	269.89	1.1377	1.2216e-42
BSU34840	yvcB	hypothetical protein	295.336	133.79	1.1424	7.1e-22		2.19348
BSU37010	prfA	peptide chain release factor 1	280.028	126.668	1.1445	7.5302e-21
BSU35440	yvyF	hypothetical protein	137.771	61.9862	1.1522	6.0152e-11
BSU19390	yojN	hypothetical protein	66.5099	29.8381	1.1564	6.0201e-06
BSU_misc_RNA_3	-	L10_leader	93.6946	41.9658	1.1587	6.9978e-08
BSU05320	ydeS	TetR family transcriptional regulator	46.9792	20.9829	1.1628	0.00013931
BSU04030	ycsD	hypothetical protein	45.3957	20.2129	1.1673	0.00017398
BSU13030	ykhA	acyl-CoA thioesterase	41.9646	18.6729	1.1682	0.00030355
BSU09590	yhdT	hypothetical protein	1055.71	468.939	1.1707	1.2533e-77
BSU15040	ylbK	NTE family protein YlbK	106.363	47.1634	1.1733	6.7452e-09
BSU37220	ywjB	hypothetical protein	186.597	82.3916	1.1794	8.7742e-15
BSU17710	tatAC	Sec-independent protein translocase protein TatAc	50.1464	22.1379	1.1796	7.1951e-05
BSU24900	rpmG	50S ribosomal protein L33	64.1346	28.2981	1.1804	6.7974e-06
BSU02670	lmrB	lincomycin resistance protein LmrB	25.865	11.3577	1.1873	0.0039785
BSU14420	ykoA	hypothetical protein	27.1846	11.9352	1.1876	0.0031884
BSU14410	sipT	signal peptidase I T	186.333	81.6216	1.1909	6.369e-15
BSU32110	yumC	ferredoxin--NADP reductase 2	654.542	286.446	1.1922	1.4339e-49
BSU34010	yvbW	amino acid permease YvbW	42.2285	18.4804	1.1922	0.00024334
BSU18640	yoaK	hypothetical protein	77.0671	33.6882	1.1939	6.5697e-07
BSU10480	yhjE	hypothetical protein	123.518	53.9011	1.1963	2.3937e-10
BSU32060	yuiD	hypothetical protein	73.8999	32.1481	1.2008	1.0271e-06
BSU11570	yjbJ	murein lytic transglycosylase YjbJ	315.394	136.87	1.2043	9.601e-25
BSU18070	yneS	glycerol-3-phosphate acyltransferase	81.026	35.0357	1.2096	2.7228e-07
BSU10490	sipV	signal peptidase I V	104.78	45.0459	1.2179	3.92e-09
BSU02720	yccF	hypothetical protein	79.4424	34.0732	1.2213	3.036e-07		1.59306
BSU17430	ynbA	GTPase HflX	88.6799	37.9233	1.2255	5.6961e-08
BSU12830	spoIISA	stage II sporulation protein SA	81.026	34.4582	1.2335	1.9452e-07
BSU40580	yybN	hypothetical protein	2557.47	1081.29	1.242	1.307e-200		2.609
BSU22760	hepS	heptaprenyl diphosphate synthase component 1	201.641	85.0867	1.2448	7.2177e-17
BSU07520	yfmC	Fe(3+)-citrate-binding protein YfmC	557.153	235.047	1.2451	1.3907e-44		2.16702
BSU18850	yobD	XRE family transcriptional regulator	40.645	17.1328	1.2463	0.00021887		1.99822
BSU27520	cymR	Rrf2 family transcriptional regulator	34.3107	14.4378	1.2488	0.00065985
BSU15010	ylbH	rRNA methyltransferase YlbH	58.3282	24.448	1.2545	8.4916e-06
BSU26630	yrdQ	LysR family transcriptional regulator	29.0321	12.1277	1.2593	0.001635
BSU29640	ytsP	hypothetical protein	125.366	52.361	1.2596	4.4085e-11
BSU23150	resA	thiol-disulfide oxidoreductase ResA	377.417	156.891	1.2664	3.6366e-31
BSU30510	ytpA	phospholipase YtpA	530.232	220.417	1.2664	2.4417e-43
BSU30570	ytmB	hypothetical protein	36.1582	15.0153	1.2679	0.0004226
BSU04170	ydaB	acyl--CoA ligase YdaB	75.2196	31.1856	1.2702	3.3399e-07
BSU32740	metP	methionine import system permease protein MetP	38.7975	15.9778	1.2799	0.00024137		1.63794
BSU37550	ywhA	HTH-type transcriptional regulator YwhA	41.1728	16.9403	1.2812	0.00015538
BSU31160	yubA	hypothetical protein	226.714	93.1719	1.2829	1.8252e-19
BSU40650	yybG	hypothetical protein	28.7682	11.7427	1.2927	0.0014457
BSU08930	cspR	tRNA (cytidine(34)-2'-O)-methyltransferase	46.7153	19.0579	1.2935	5.0677e-05
BSU30480	ytqA	radical SAM protein YtqA	44.076	17.9029	1.2998	7.9436e-05
BSU35640	lytA	membrane-bound protein LytA	72.8442	29.4531	1.3064	3.266e-07		1.90612
BSU09840	hemZ	oxygen-independent coproporphyrinogen-III oxidase	27.1846	10.9727	1.3089	0.001802		-1.91705
BSU09980	yhaI	hypothetical protein	108.738	43.8909	1.3089	3.5342e-10
BSU39460	yxeQ	hypothetical protein	59.6478	24.063	1.3097	3.7779e-06
BSU28400	ysmB	MarR family transcriptional regulator	95.542	38.5008	1.3112	4.1359e-09
BSU27360	yrrM	O-methyltransferase YrrM	43.5482	17.5178	1.3138	7.8942e-05
BSU35260	ftsE	cell division ATP-binding protein FtsE	59.9117	24.063	1.316	3.3852e-06		2.75064
BSU35230	-//-		24.0175	9.62519	1.3192	0.0031476
BSU27620	recJ	single-stranded-dna-specific exonuclease RecJ	326.743	130.903	1.3197	1.8724e-28
BSU03750	yclJ	transcriptional regulator	40.9089	16.3628	1.322	0.00012201		1.748
BSU17530	ynaE	hypothetical protein	68.8853	27.528	1.3233	5.5812e-07
BSU04359	ydzK	hypothetical protein	41.4367	16.5553	1.3236	0.00010966
BSU14760	ylaF	hypothetical protein	149.911	59.8687	1.3242	9.4452e-14
BSU09870	khtS	hypothetical protein	64.1346	25.603	1.3248	1.3719e-06
BSU35620	lytC	N-acetylmuramoyl-L-alanine amidase LytC	399.324	159.393	1.325	1.1073e-34
BSU31040	yuaD	metal-sulfur cluster biosynthesis proteins YuaD	128.797	51.3985	1.3253	5.4222e-12
BSU35630	lytB	amidase enhancer	476.918	190.194	1.3263	2.9006e-41		1.77672
BSU40540	yybR	HTH-type transcriptional regulator YybR	26.1289	10.3952	1.3297	0.0019991
BSU36270	ywqB	hypothetical protein	41.1728	16.3628	1.3313	0.00010927
BSU08680	ygaC	hypothetical protein	186.333	73.729	1.3376	5.4826e-17		-1.6557
BSU31770	yueI	hypothetical protein	40.381	15.9778	1.3376	0.00012119
BSU36880	atpI	ATP synthase protein I	731.609	289.141	1.3393	1.8197e-63
BSU27370	yrrL	hypothetical protein	93.4306	36.7682	1.3454	3.5651e-09		1.65808
BSU09120	dgcK	diguanylate cyclase	83.4013	32.7257	1.3496	2.389e-08
BSU08540	yfhI	MFS transporter	35.3664	13.8603	1.3514	0.00029285
BSU_misc_RNA_46	-	Lysine	25.601	10.0102	1.3547	0.0019826
BSU32240	thrB	homoserine kinase	845.89	329.759	1.3591	1.6405e-74
BSU12120	yjfB	hypothetical protein	80.4981	31.3781	1.3592	3.681e-08
BSU27190	yrzI	hypothetical protein	54.6332	21.1754	1.3674	5.6464e-06
BSU22510	ypjC	hypothetical protein	139.09	53.9011	1.3676	2.6869e-13
BSU21470	sunT	sublancin-168-processing and transport ATP-binding protein SunT	3461.16	1340.4	1.3686	8.7665e-305	6.1303	6.1303
BSU03820	yclP	ABC transporter ATP-binding protein	456.86	176.911	1.3687	4.6832e-41	3.55387	3.55387
BSU02400	ybgF	amino acid permease YbgF	167.067	64.4888	1.3733	8.3185e-16		1.97476
BSU15670	ylzA	hypothetical protein	93.9585	36.1907	1.3764	1.933e-09
BSU19210	yocH	cell wall-binding protein YocH	347.858	133.213	1.3848	6.063e-32
BSU11300	med	transcriptional activator protein med	196.363	75.0765	1.3871	1.4256e-18
BSU06010	ydiL	membrane peptidase YdiL	55.161	20.9829	1.3944	3.913e-06
BSU23640	yqkD	hypothetical protein	36.95	14.0528	1.3947	0.00016303
BSU03570	-//-		31.9353	12.1277	1.3968	0.00044545
BSU38310	ywbI	HTH-type transcriptional regulator YwbI	75.7474	28.6831	1.401	5.4349e-08
BSU33980	yvbT	hypothetical protein	50.4103	19.0579	1.4033	9.5719e-06
BSU35280	yvjA	hypothetical protein	21.906	8.27766	1.404	0.0033991
BSU09965	yhaJ	hypothetical protein	23.4896	8.85518	1.4074	0.0024102
BSU15080	rpmF	50S ribosomal protein L32	205.336	77.194	1.4114	9.5903e-20
Novel00011	-//-		138.826	52.1685	1.412	9.4722e-14
BSU33390	yvgM	molybdenum transport system permease protein YvgM	27.1846	10.2027	1.4138	0.0010894
BSU14840	ylaN	hypothetical protein	242.814	91.0543	1.4151	3.3682e-23
BSU36590	clsA	cardiolipin synthase	131.436	49.281	1.4153	4.1481e-13
BSU21700	ypoP	MarR family transcriptional regulator	191.084	71.6114	1.4159	1.5911e-18
BSU36260	ywqC	capsular polysaccharide biosynthesis protein YwqC	63.3428	23.678	1.4196	5.5812e-07		2.82714
BSU39520	yxeK	monooxygenase YxeK	42.7564	15.9778	1.4201	4.1189e-05
BSU15830	yloU	hypothetical protein	238.855	89.1293	1.4222	5.6721e-23
BSU34670	yvdA	carbonic anhydrase YvdA	25.865	9.62519	1.4261	0.001361		-1.57985
BSU00180	tadA	tRNA-specific adenosine deaminase	29.56	10.9727	1.4297	0.0006096
BSU40720	yyaT	hypothetical protein	31.6714	11.7427	1.4314	0.00038927
BSU13120	proB	glutamate 5-kinase 1	116.92	43.3134	1.4326	5.9379e-12
BSU04010	sipU	signal peptidase I U	22.9618	8.47017	1.4388	0.0023704
BSU40730	yyaS	hypothetical protein	42.4925	15.5928	1.4463	3.5735e-05
BSU10560	yhjM	NTD biosynthesis operon regulator NtdR	145.688	53.3236	1.45	8.597e-15
BSU05960	moaC	cyclic pyranopterin monophosphate synthase accessory protein	62.2871	22.7155	1.4553	4.7357e-07
BSU_misc_RNA_13	-	T-box	39.0614	14.2453	1.4553	7.0651e-05
BSU03810	yclO	ABC transporter permease	332.286	121.085	1.4564	2.2493e-32	3.5531	3.5531
BSU05590	ydgD	hypothetical protein	113.225	41.1958	1.4586	7.7555e-12
BSU39420	deoC	2-deoxyribose-5-phosphate aldolase	411.992	149.768	1.4599	5.2816e-40
BSU23880	yqzJ	hypothetical protein	38.7975	14.0528	1.4651	6.9979e-05
BSU36780	ywzB	hypothetical protein	149.383	54.0936	1.4655	2.6207e-15
BSU03940	ycnI	hypothetical protein	1805.27	651.048	1.4714	1.7979e-173		3.20699
BSU01510	ybaJ	methyltransferase	171.553	61.7937	1.4731	1.7006e-17
BSU06390	yebD	hypothetical protein	50.4103	18.0954	1.4781	4.9552e-06
BSU12490	yjqC	hypothetical protein	28.5043	10.2027	1.4822	0.00058651
BSU33830	opuCA	glycine betaine/carnitine/choline transport ATP-binding protein OpuCA	41.4367	14.8228	1.4831	3.4306e-05	-4.01252	-4.01252
BSU19170	yocD	carboxypeptidase YocD	97.6535	34.8432	1.4868	1.3955e-10
BSU19750	cgeE	N-acetyltransferase CgeE	59.9117	21.3679	1.4874	5.6151e-07		-2.34385
BSU30630	ytkD	8-oxo-dGTP diphosphatase YtkD	34.0468	12.1277	1.4892	0.00016815
BSU32930	yusU	hypothetical protein	20.0586	7.12264	1.4937	0.0036339		1.67088
BSU07860	yfkL	MFS transporter	46.7153	16.5553	1.4966	9.5719e-06
BSU09640	yhdY	small mechanosensitive ion chanel protein MscS	35.3664	12.5127	1.499	0.00011906
BSU02660	ycbU	aminotransferase YcbU	107.947	38.1158	1.5019	1.0732e-11
BSU31780	yueH	hypothetical protein	32.7271	11.5502	1.5026	0.0002087
BSU26350	yqaE	XRE family transcriptional regulator	23.4896	8.27766	1.5047	0.0016327
BSU25770	spoIVCA	DNA recombinase	22.4339	7.89266	1.5071	0.0020333	-5.07279	-5.07279
BSU00640	spoIIE	stage II sporulation protein E	29.56	10.3952	1.5077	0.00040914	-6.68866	-6.68866
BSU36450	ywoG	MFS transporter	41.1728	14.4378	1.5118	2.9587e-05
BSU11920	yjcN	hypothetical protein	348.121	122.047	1.5121	2.3814e-35		1.95492
BSU09130	tcyP	L-cystine uptake protein TcyP	247.037	85.8567	1.5247	1.1993e-25		3.19326
BSU03370	yckA	amino acid ABC transporter permease protein YckA	32.7271	11.3577	1.5268	0.00018129
BSU29590	iscS	cysteine desulfurase IscS 2	103.196	35.8057	1.5271	1.9821e-11
BSU11270	yjzD	hypothetical protein	92.111	31.9556	1.5273	2.4724e-10
BSU11580	yjbK	hypothetical protein	88.416	30.6081	1.5304	5.4732e-10
BSU24630	sipW	signal peptidase I W	31.1435	10.7802	1.5305	0.00025428		2.35685
BSU01600	ybbA	hypothetical protein	69.941	24.063	1.5393	3.3237e-08	4.40533	4.40533
BSU39090	yxiP	hypothetical protein	50.9382	17.5178	1.5399	2.5725e-06
BSU17910	yneF	hypothetical protein	137.771	47.1634	1.5465	4.6298e-15
BSU19300	yozC	hypothetical protein	102.404	35.0357	1.5474	1.6607e-11
BSU17330	miaA	tRNA dimethylallyltransferase	54.6332	18.6729	1.5488	1.0102e-06		-2.65556
BSU00150	dgk	deoxyguanosine kinase	62.0232	21.1754	1.5504	1.8163e-07
BSU18630	exlX	expansin-YoaJ	89.7356	30.6081	1.5518	2.9029e-10
BSU22890	cmk	cytidylate kinase	84.721	28.8756	1.5529	9.1385e-10
BSU13690	motA	motility protein A	463.722	157.276	1.56	2.0539e-48		2.11395
BSU00670	tilS	tRNA(ile)-lysidine synthase	382.168	129.555	1.5606	4.064e-40		-2.17787
BSU35190	yvkC	phosphotransferase YvkC	22.17	7.50765	1.5622	0.0017504
BSU28620	rnhC	ribonuclease HIII	115.073	38.8858	1.5652	6.2025e-13
BSU03090	ycgF	amino acid efflux protein YcgF	31.9353	10.7802	1.5668	0.00017399		-2.73346
BSU03970	ycnL	hypothetical protein	31.9353	10.7802	1.5668	0.00017399
BSU33110	liaG	protein LiaG	80.4981	27.143	1.5684	1.9585e-09	-4.04287	-4.04287
BSU07200	yetJ	hypothetical protein	106.891	35.9982	1.5701	3.8497e-12
BSU08620	yfhP	hypothetical protein	102.932	34.6507	1.5707	9.5906e-12
BSU23590	ansR	XRE family transcriptional regulator	27.4485	9.24018	1.5707	0.00048484
BSU22810	yphF	hypothetical protein	174.457	58.3287	1.5806	3.4184e-19
BSU22020	ypbS	hypothetical protein	28.2403	9.43269	1.582	0.00038274
BSU34640	yvdD	LOG family protein YvdD	88.6799	29.4531	1.5902	2.0491e-10
BSU31290	yugT	oligo-1%2C6-glucosidase 3	20.3225	6.73763	1.5928	0.0024081	-4.66697	-4.66697
BSU01000	secE	preprotein translocase subunit SecE	83.1374	27.528	1.5946	7.2498e-10
BSU25040	yqgB	hypothetical protein	44.8678	14.8228	1.5979	6.5656e-06
BSU14790	ylaI	hypothetical protein	41.4367	13.6678	1.6001	1.4641e-05
BSU08900	yhzB	hypothetical protein	18.2111	5.96762	1.6096	0.0037969
BSU18849	yozV	hypothetical protein	18.2111	5.96762	1.6096	0.0037969		3.31688
BSU29020	gapB	glyceraldehyde-3-phosphate dehydrogenase 2	33.255	10.7802	1.6252	9.2134e-05	-6.13881	-6.13881
BSU29620	hisJ	histidinol-phosphatase	117.448	37.9233	1.6309	9.1623e-14
BSU40600	yybL	hypothetical protein	80.4981	25.988	1.6311	8.201e-10		2.36482
BSU03800	yclN	ABC transporter permease	525.745	169.403	1.6339	1.0753e-57		3.28242
BSU_misc_RNA_50	-	hypothetical protein	46.7153	15.0153	1.6375	3.0744e-06
BSU25490	hrcA	heat-inducible transcription repressor HrcA	428.884	137.833	1.6377	2.1677e-47
BSU18120	alsT	amino acid carrier protein AlsT	81.5538	26.1805	1.6393	5.6055e-10
BSU02970	yceK	ArsR family transcriptional regulator	52.7857	16.9403	1.6397	6.7312e-07
BSU33800	opuCD	glycine betaine/carnitine/choline transport system permease protein OpuCD	39.0614	12.5127	1.6423	1.9504e-05	-4.10545	-4.10545
BSU32669	yuzN	HTH-type transcriptional regulator YuzN	69.1492	22.1379	1.6432	1.1483e-08
BSU22910	dgrA	c-di-GMP receptor protein	36.1582	11.5502	1.6464	3.9386e-05
BSU12140	yjgA	hypothetical protein	21.1143	6.73763	1.6479	0.0016417
BSU12260	yjlA	hypothetical protein	62.8149	20.0204	1.6496	5.1366e-08
BSU17920	ynzD	aspartyl-phosphate phosphatase YnzD	31.4075	10.0102	1.6496	0.00012585
BSU15690	rpoZ	DNA-directed RNA polymerase subunit omega	29.8239	9.43269	1.6607	0.00017563
BSU12510	xre	XRE family transcriptional regulator	47.5071	15.0153	1.6617	2.0806e-06
BSU15470	pyrR	bifunctional protein PyrR	117.184	36.9607	1.6647	4.9185e-14		3.22274
BSU41060	rpmH	50S ribosomal protein L34	122.991	38.6933	1.6684	1.0459e-14
BSU18420	ftsR	LysR family transcriptional regulator	30.6157	9.62519	1.6694	0.0001383
BSU02480	gudP	glucarate transporter	17.1553	5.39011	1.6703	0.0040786
BSU05200	ydeH	hypothetical protein	55.161	17.3253	1.6708	2.8125e-07
BSU10330	yhfQ	ABC transporter substrate-binding protein	324.632	101.642	1.6753	4.6714e-37		2.7038
BSU14560	def	peptide deformylase	68.8853	21.5604	1.6758	8.3045e-09
BSU40180	yydF	hypothetical protein	29.56	9.24018	1.6777	0.00017253
BSU39470	yxeP	hydrolase YxeP	66.7739	20.7904	1.6834	1.2984e-08
BSU13650	eag	hypothetical protein	21.6421	6.73763	1.6835	0.0012517
BSU08290	yfiJ	sensor histidine kinase	53.8414	16.7478	1.6847	3.4242e-07
BSU01730	sigW	RNA polymerase sigma factor SigW	1282.16	397.328	1.6902	8.5629e-145
BSU32250	thrC	threonine synthase	1074.45	330.529	1.7008	2.348e-122
BSU07380	yfmQ	hypothetical protein	1990.02	609.467	1.7072	7.989e-227		3.04205
BSU31120	lytG	exo-glucosaminidase LytG	43.2842	13.0903	1.7253	3.6989e-06		1.70111
BSU09660	yheN	polysaccharide deacetylase	351.816	106.262	1.7272	1.938e-41		1.90821
BSU40830	yyaK	hypothetical protein	190.292	57.1736	1.7348	4.8922e-23
BSU05440	nap	carboxylesterase nap	138.035	41.3883	1.7377	4.5331e-17
BSU13810	ykvS	hypothetical protein	119.823	35.6132	1.7504	4.3147e-15
BSU08440	yfiY	siderophore-binding lipoprotein YfiY	261.025	77.194	1.7576	1.2708e-31		2.20343
BSU09380	nsrR	Rrf2 family transcriptional regulator	263.4	77.7715	1.7599	6.063e-32
BSU26670	gltR	LysR family transcriptional regulator	16.3636	4.8126	1.7656	0.0038262
BSU36440	ywoH	HTH-type transcriptional regulator YwoH	16.0996	4.62009	1.801	0.0037273
BSU21480	sunA	bacteriocin sublancin-168	1697.06	483.955	1.8101	1.3698e-206
BSU12080	ctaO	protoheme IX farnesyltransferase	188.445	53.5161	1.8161	5.8772e-24
BSU35510	yvyE	IMPACT family member YvyE	58.3282	16.5553	1.8169	2.9533e-08
BSU39500	yxeM	amino acid-binding protein YxeM	53.8414	15.2078	1.8239	9.62e-08		1.80574
BSU31820	yuzF	hypothetical protein	19.7946	5.58261	1.8261	0.0012398		-1.75431
BSU11560	yjbI	group 2 truncated hemoglobin YjbI	60.1757	16.9403	1.8287	1.5684e-08
BSU14540	ykzG	hypothetical protein	119.823	33.6882	1.8306	8.4077e-16
BSU23328	ypzJ	hypothetical protein	24.0175	6.73763	1.8338	0.00036957	-4.12704	-4.12704
Novel00009	-//-		136.187	38.1158	1.8371	7.3901e-18
BSU23220	scpA	segregation and condensation protein A	70.2049	19.6354	1.8381	8.5377e-10
BSU22820	yphE	hypothetical protein	28.2403	7.89266	1.8392	0.00011143
BSU03950	ycnJ	copper transport protein YcnJ	3832.5	1068.97	1.8421	0	3.33228	3.33228
BSU40010	yxaD	HTH-type transcriptional regulator YxaD	70.4689	19.6354	1.8435	7.4216e-10
BSU13670	mhqR	MarR family transcriptional regulator	92.6388	25.7955	1.8445	1.4e-12
BSU17360	ymzA	hypothetical protein	40.381	11.1652	1.8547	3.2749e-06
BSU13110	purU	formyltetrahydrofolate deformylase	125.63	34.6507	1.8582	9.1001e-17
BSU03070	mdr	multidrug resistance protein	224.075	61.7937	1.8585	5.4955e-29
BSU39510	yxeL	N-acetyltransferase YxeL	16.0996	4.42759	1.8624	0.0031566		1.67245
BSU23210	spcB	segregation and condensation protein B	28.5043	7.70015	1.8882	8.1983e-05		1.75536
BSU29679	ytzK	hypothetical protein	63.3428	16.9403	1.9027	2.9519e-09
BSU00420	ksgA	ribosomal RNA small subunit methyltransferase A	35.3664	9.43269	1.9066	9.9113e-06		-1.59544
BSU33740	yvaV	HTH-type transcriptional regulator YvaV	54.3692	14.4378	1.9129	3.6739e-08
BSU29900	trmB	tRNA (guanine-N(7)-)-methyltransferase	60.1757	15.9778	1.9131	6.684e-09
BSU03380	yckB	ABC transporter substrate-binding protein	32.7271	8.66267	1.9176	2.0199e-05
BSU34850	yvcA	lipoprotein	59.3839	15.5928	1.9292	7.1562e-09		1.7115
BSU00400	yabE	hypothetical protein	127.741	33.4957	1.9312	1.0618e-17		-1.76799
BSU33870	yvbI	hypothetical protein	135.923	35.6132	1.9323	8.9931e-19
BSU04790	ydcK	protein SprT-like	34.5746	9.04768	1.9341	1.0674e-05
BSU04810	immA	metallopeptidase ImmA	21.3782	5.58261	1.9371	0.00053094
BSU00570	yabM	hypothetical protein	44.34	11.5502	1.9407	5.5913e-07
BSU01740	rsiW	anti-sigma-W factor RsiW	1292.98	336.497	1.942	3.5599e-170
BSU32260	hom	homoserine dehydrogenase	774.894	200.781	1.9484	9.74e-103
BSU33221	yvrH	transcriptional regulator	21.6421	5.58261	1.9548	0.0004608
BSU39490	yxeN	amino acid permease protein YxeN	35.1025	9.04768	1.956	8.0481e-06
BSU06260	ydjN	hypothetical protein	21.906	5.58261	1.9723	0.00040154
BSU03540	ycxB	hypothetical protein	25.865	6.54513	1.9825	0.00011683
BSU03080	ycgE	ArsR family transcriptional regulator	35.1025	8.85518	1.987	6.7166e-06
BSU04990	yddJ	hypothetical protein	14.5161	3.65757	1.9887	0.0036442
BSU14080	ykuH	hypothetical protein	116.92	29.4531	1.989	8.4772e-17
BSU38280	efeU	ferrous iron permease EfeU	194.515	48.896	1.9921	3.3825e-27		3.23762
BSU05680	ydgK	MFS transporter	32.991	8.27766	1.9948	1.2204e-05
BSU21660	yokA	resolvase YokA	161.26	40.4258	1.996	8.5678e-23
BSU32030	bioYB	biotin transporter BioYB	1358.7	337.652	2.0086	2.451e-185	3.60741	3.60741
BSU28690	glcF	glycolate oxidase iron-sulfur subunit	408.033	101.257	2.0107	2.1776e-56		2.88528
BSU03100	ycgG	hypothetical protein	34.8385	8.47017	2.0402	5.3682e-06		-2.9049
BSU33320	fhuD	iron(3+)-hydroxamate-binding protein FhuD	898.148	217.722	2.0445	3.8823e-125	4.11411	4.11411
BSU37560	thrZ	threonine--tRNA ligase 2	37.4778	9.04768	2.0504	2.2104e-06
BSU33520	csoR	copper-sensing transcriptional repressor CsoR	25.601	6.16012	2.0552	9.3668e-05
BSU09600	crcBA	camphor resistance protein CrcB	42.4925	10.2027	2.0583	4.2904e-07
BSU33290	fhuC	iron(3+)-hydroxamate import ATP-binding protein FhuC	243.078	57.1736	2.088	2.2759e-35		2.48794
BSU32180	yutK	transporter	13.9882	3.27257	2.0957	0.0033552
BSU33810	opuCC	glycine betaine/carnitine/choline-binding protein OpuCC	32.991	7.70015	2.0991	7.0036e-06		-3.04784
BSU07150	yetG	monooxygenase	550.554	126.475	2.122	4.2076e-80
BSU_misc_RNA_20	-	hypothetical protein	102.668	23.4855	2.1281	6.6207e-16
BSU09680	nhaC	Na(+)/H(+) antiporter NhaC	42.2285	9.62519	2.1333	2.818e-07
BSU34000	cyeB	transporter	23.7535	5.39011	2.1398	0.00012118
BSU01640	ybbB	AraC family transcriptional regulator	220.116	49.666	2.1479	4.7285e-33
BSU18979	-//-		58.0642	13.0903	2.1492	1.3227e-09
BSU01889	ybzH	ArsR family transcriptional regulator	36.686	8.08516	2.1819	1.3087e-06
BSU33380	yvgL	ABC transporter substrate-binding protein	33.5189	7.31515	2.196	3.5301e-06
BSU29040	ytbD	MFS transporter	20.3225	4.42759	2.1985	0.00030964
BSU40939	yyzM	hypothetical protein	15.0439	3.27257	2.2007	0.0018589
BSU05700	ydhC	GntR family transcriptional regulator	32.991	7.12264	2.2116	3.8793e-06		1.7325
BSU35239	-//-		37.4778	8.08516	2.2127	8.3915e-07
BSU17370	nrdI	ribonucleotide reductase stimulatory protein NrdI	55.9528	11.9352	2.229	1.3203e-09
BSU09620	yhdW	glycerophosphoryl diester phosphodiesterase	146.48	31.1856	2.2318	3.1911e-23
BSU04510	ydbL	hypothetical protein	665.099	141.49	2.2329	1.0832e-101		1.7176
BSU31430	yugE	hypothetical protein	14.5161	3.08006	2.2366	0.0020401
BSU17060	ymzD	hypothetical protein	116.656	24.2555	2.2659	5.2356e-19		2.64664
BSU24540	yqhL	hypothetical protein	110.322	22.908	2.2678	4.7599e-18
BSU20560	yoqO	hypothetical protein	34.3107	7.12264	2.2682	1.844e-06
BSU_misc_RNA_12	-	hypothetical protein	17.6832	3.65757	2.2734	0.0006122
BSU07670	yflI	hypothetical protein	33.7828	6.93014	2.2853	2.0316e-06
BSU33680	yvaP	HTH-type transcriptional regulator YvaP	77.5949	15.7853	2.2974	3.2892e-13
BSU_misc_RNA_44	-	T-box	97.6535	19.8279	2.3001	2.4564e-16
BSU39020	yxjA	purine nucleoside transport protein NupG	101.876	19.4429	2.3895	1.3907e-17
BSU04580	cshA	ATP-dependent RNA helicase	5431.38	1030.09	2.3986	0
BSU19140	yozB	hypothetical protein	1176.33	222.727	2.4009	2.5802e-192		2.91299
BSU24640	yqxM	hypothetical protein	43.8121	8.08516	2.438	2.1698e-08
BSU18400	yoeD	hypothetical protein	13.7243	2.50255	2.4553	0.0017131
BSU03960	ycnK	DeoR family transcriptional regulator	2258.17	405.798	2.4763	0		3.25487
BSU28680	glcD	glycolate oxidase subunit GlcD	446.567	79.5041	2.4898	3.5665e-76	3.68708	3.68708
BSU04760	ydcG	hypothetical protein	10.8211	1.92504	2.4909	0.0048605
BSU39790	yxcE	hypothetical protein	111.642	19.6354	2.5073	5.3413e-20		1.60782
BSU33300	fhuG	iron(3+)-hydroxamate import system permease protein FhuG	172.609	30.2231	2.5138	2.3063e-30		2.79326
BSU18390	yoeC	integrase/recombinase YoeC	19.7946	3.46507	2.5142	0.00014502
BSU39610	yxeB	iron(3+)-hydroxamate-binding protein YxeB	743.486	128.785	2.5293	5.0333e-128	4.19615	4.19615
BSU14170	ykuP	flavodoxin-2	122.991	21.1754	2.5381	3.7958e-22	4.70189	4.70189
BSU26550	yrkD	hypothetical protein	19.5307	3.27257	2.5772	0.00013486
BSU03260	ycgS	hydrolase YcgS	12.6686	2.11754	2.5808	0.0020254
BSU36350	ywpD	hypothetical protein	15.0439	2.50255	2.5877	0.00076895
BSU33370	yvgK	hypothetical protein	806.829	133.79	2.5923	5.2582e-142
BSU21980	ypdP	hypothetical protein	48.8267	8.08516	2.5943	1.0925e-09
BSU13640	spo0E	aspartyl-phosphate phosphatase Spo0E	140.674	23.293	2.5944	1.1826e-25
BSU17880	ynzC	hypothetical protein	26.9207	4.42759	2.6041	6.4618e-06
BSU22019	ypzF	hypothetical protein	11.8768	1.73253	2.7772	0.0020238
BSU09710	yheI	multidrug resistance ABC transporter ATP-binding/permease protein YheI	465.833	64.2963	2.857	1.188e-89
BSU33310	fhuB	iron(3+)-hydroxamate import system permease protein FhuB	240.439	33.1107	2.8603	8.3852e-47		2.79783
BSU05610	vmlR	nucleotide-binding protein ExpZ	180.263	24.6405	2.871	1.8484e-35
BSU29600	braB	branched-chain amino acid transport system carrier protein BraB	94.4863	12.8978	2.873	3.8219e-19		1.71695
BSU_misc_RNA_17	-	T-box	57.5364	7.70015	2.9015	3.235e-12
BSU14150	ykuN	flavodoxin	121.407	14.8228	3.034	2.6454e-25	3.83503	3.83503
BSU06250	ydjM	hypothetical protein	11.085	1.34753	3.0402	0.0019753
BSU09610	yhdV	chromosome condensation protein CrcB	27.4485	3.27257	3.0682	1.0265e-06
BSU39960	yxaI	hypothetical protein	113.753	13.2828	3.0983	3.7941e-24		2.43697
BSU40579	-//-		11.6128	1.34753	3.1073	0.0014148
BSU30560	pckA	phosphoenolpyruvate carboxykinase	276.597	31.5706	3.1311	1.3589e-57	-4.32484	-4.32484
BSU_misc_RNA_42	-	T-box	530.76	59.8687	3.1482	4.5458e-110
BSU09720	yheH	multidrug resistance ABC transporter ATP-binding/permease protein YheH	934.834	102.99	3.1822	1.2267e-194
BSU14160	ykuO	hypothetical protein	266.304	29.0681	3.1956	2.5338e-56	4.36668	4.36668
BSU02060	ybxG	transporter	365.805	39.0783	3.2266	1.5511e-77		1.77037
sRNA00015	-//-		121.143	12.3202	3.2976	8.534e-27
BSU18040	yneP	acyl-CoA thioesterase	9.50142	0	3.3033	0.0030977
BSU32010	besA	ferri-bacillibactin esterase BesA	1171.31	117.812	3.3136	8.5584e-251	5.2949	5.2949
BSU_misc_RNA_58	-	T-box	19.5307	1.54003	3.6647	1.2102e-05
BSU02870	adcB	zinc transport system permease protein AdcB	89.2078	6.93014	3.6862	1.8489e-21
BSU04530	ydbN	hypothetical protein	595.686	45.8159	3.7006	2.2977e-137
BSU31980	dhbE	2%2C3-dihydroxybenzoate-AMP ligase	2275.85	160.933	3.8219	0	7.19082	7.19082
BSU31990	dhbC	isochorismate synthase DhbC	1627.12	113.962	3.8357	0	7.12216	7.12216
BSU31970	dhbB	isochorismatase	1459	97.9844	3.8963	0	7.09685	7.09685
BSU32000	dhbA	2%2C3-dihydro-2%2C3-dihydroxybenzoate dehydrogenase	964.922	56.5961	4.0916	1.007e-233	7.20222	7.20222
BSU31960	dhbF	dimodular nonribosomal peptide synthase	12232	619.477	4.3035	0	6.95243	6.95243
BSU02860	adcC	zinc transport system ATP-binding protein AdcC	82.3456	4.04258	4.3483	1.8579e-21
BSU07220	yetL	MarR family transcriptional regulator	8.18178	0	4.4095	0.0030071
BSU31959	ybdZ	hypothetical protein	12.4046	0	4.4249	0.00026919	6.56833	6.56833
BSU03340	yciA	GTP cyclohydrolase folE2	279.5	10.5877	4.7224	5.7428e-72
BSU11260	yjzC	hypothetical protein	15.5718	0	4.7529	3.6986e-05	-4.46644	-4.46644
BSU30700	rpmE2	50S ribosomal protein L31 type B	1778.88	62.7562	4.8251	0
BSU11190	argC	N-acetyl-gamma-glutamyl-phosphate reductase	112.697	3.65757	4.9454	5.9037e-30	-8.05093	-8.05093
BSU02850	adcA	zinc transport system zinc-binding lipoprotein AdcA	1841.69	50.2435	5.196	0
BSU23970	artQ	arginine transport system permease protein ArtQ	193.459	4.62009	5.388	4.4456e-51	-6.29037	-6.29037
BSU26830	yrpE	zinc-binding protein	211.407	5.0051	5.4005	9.7777e-56
BSU23980	artP	arginine-binding extracellular protein ArtP	463.722	10.0102	5.5337	4.1352e-121	-6.73183	-6.73183
BSU14400	fruA	PTS system-fructose-specific transporter subunit EIIABC	2050.2	40.4258	5.6643	0		-2.08386
BSU14390	fruK	1-phosphofructokinase	700.994	11.9352	5.8761	8.028e-182		-2.12267
BSU03350	yciB	L%2CD-transpeptidase YciB	158.885	2.50255	5.9884	6.8643e-42
BSU08880	rpsN	30S ribosomal protein S14	36.95	0	5.9996	1.2016e-10
BSU23960	artR	arginine transport ATP-binding protein ArtM	435.482	6.35263	6.0991	1.167e-112	-6.27201	-6.27201
BSU14380	fruR	DeoR family transcriptional regulator	513.868	5.96762	6.4281	5.222e-131
BSU11200	argJ	arginine biosynthesis bifunctional protein ArgJ	170.762	1.92504	6.471	3.9644e-44	-8.3931	-8.3931
BSU11210	argB	acetylglutamate kinase	64.3985	0	6.801	4.6333e-17	-8.06876	-8.06876
BSU29440	argH	argininosuccinate lyase	1396.97	11.7427	6.8944	0	-9.24091	-9.24091
BSU29450	argG	argininosuccinate synthase	1024.04	7.50765	7.0917	1.2576e-249	-9.04617	-9.04617
BSU11250	argF	ornithine carbamoyltransferase	780.172	5.39011	7.1773	3.5221e-189	-9.86236	-9.86236
BSU11220	argD	acetylornithine aminotransferase	274.485	1.54003	7.4776	1.432e-65	-9.47412	-9.47412
BSU03359	yczL	hypothetical protein	563.751	2.50255	7.8155	1.751e-129
BSU11240	carB	carbamoyl-phosphate synthase arginine-specific large chain	1863.86	5.96762	8.2869	0	-9.69852	-9.69852
BSU03360	yciC	metal chaperone YciC	3050.75	8.27766	8.5257	0
BSU11230	carA	carbamoyl-phosphate synthase arginine-specific small chain	353.136	0	8.8411	1.2845e-72	-10.2154	-10.2154

## Sheet: S4. RvsW.DEG
Table S4 YlxR-regulated genes.
locus_tag	gene	Product	read count_Q	read count_W	log2 Fold change	q-value	cshA-target
BSU17470	ynxB	hypothetical protein	9.93545	103.543	-3.3815	1.3267e-20	-2.8929
BSU34930	hisZ	ATP phosphoribosyltransferase regulatory subunit	14.0265	129.132	-3.2026	1.8292e-24	-7.1184
BSU17480	ynzF	hypothetical protein	6.1366	54.5677	-3.1525	1.4659e-10	-2.4162
BSU19780	cgeA	spore maturation protein CgeA	2.33775	17.7938	-2.9282	0.0012726
BSU36070	cotG	spore coat protein G	9.35101	66.7692	-2.836	1.1278e-11	-3.7745
BSU34920	hisG	ATP phosphoribosyltransferase	14.9032	98.2897	-2.7214	2.9423e-16	-8.7247
BSU34910	hisD	histidinol dehydrogenase	32.4363	212.001	-2.7084	3.1283e-34	-7.8336
BSU13130	proA	gamma-glutamyl phosphate reductase	19.5787	124.387	-2.6675	4.9e-20
BSU18440	gltD	glutamate synthase [NADPH] small chain	151.954	939.175	-2.6278	3.6898e-146	-1.7083
BSU13120	proB	glutamate 5-kinase 1	6.42882	38.1296	-2.5683	2.6592e-06	1.4326
BSU17670	cotU	hypothetical protein	4.38329	25.9281	-2.5644	0.00018223	-3.1017
BSU37920	ywdL	spore coat protein GerQ	4.38329	22.1999	-2.3405	0.0013318
BSU32130	guaC	GMP reductase	28.3453	134.047	-2.2416	5.825e-18
BSU09750	sspB	small acid-soluble spore protein B	27.1764	125.065	-2.2023	1.8124e-16	-1.0443
BSU03789	yczN	hypothetical protein	11.981	53.7204	-2.1647	2.9224e-07	-3.5312
BSU40420	purA	adenylosuccinate synthase	334.591	1456.89	-2.1224	4.1814e-179	-1.5071
BSU19790	cgeB	spore maturation protein CgeB	9.05879	38.9769	-2.1052	2.8772e-05	-1.8984
BSU06510	purN	phosphoribosylglycinamide formyltransferase	14.0265	59.6517	-2.0884	1.0665e-07	-1.1587
BSU03630	yclB	phenolic acid decarboxylase subunit B	5.25994	22.0304	-2.0664	0.0035625	-2.6602
BSU34900	hisB	imidazoleglycerol-phosphate dehydratase	16.3643	67.447	-2.0432	2.0276e-08	-6.5964
BSU11770	cotW	spore coat protein W	5.55216	22.3694	-2.0104	0.0039503
BSU12580	xtmB	PBSX phage terminase large subunit	7.88992	30.8426	-1.9668	0.00052445
BSU11740	cotZ	spore coat protein Z	7.30548	27.6228	-1.9188	0.001484
BSU06500	purM	phosphoribosylformylglycinamidine cyclo-ligase	49.0928	183.361	-1.9011	4.0917e-20	-1.3113
BSU16600	nusA	transcription termination/antitermination protein NusA	137.051	503.819	-1.8782	1.5778e-53
BSU06520	purH	bifunctional purine biosynthesis protein PurH	94.679	345.708	-1.8684	1.2877e-36	-1.2217
BSU12590	xkdE	phage-like element PBSX protein XkdE	8.76657	31.351	-1.8384	0.00088126
BSU27180	yrhH	methyltransferase	12.5654	44.2303	-1.8156	5.0933e-05
BSU27840	safA	spoivd-associated factor A	14.9032	51.1784	-1.7799	1.4168e-05
BSU06490	purF	amidophosphoribosyltransferase	109.874	369.603	-1.7501	4.926e-36	-1.3317
BSU06530	purD	phosphoribosylamine--glycine ligase	94.3868	314.696	-1.7373	2.0262e-30	-1.4728
BSU06380	yebC	hypothetical protein	40.3262	133.538	-1.7275	3.5012e-13
BSU32040	yuiF	amino acid transporter YuiF	73.0548	236.404	-1.6942	2.5574e-22	-4.0839
BSU11780	cotV	spore coat protein V	9.93545	31.6899	-1.6734	0.0019154
BSU11760	cotX	spore coat protein X	20.4553	64.5661	-1.6583	2.4434e-06
BSU06450	purC	phosphoribosylaminoimidazole-succinocarboxamide synthase	41.4951	127.607	-1.6207	1.1678e-11	-1.4502
BSU08660	sspE	small acid-soluble spore protein gamma-type	98.7701	302.664	-1.6156	1.1138e-26
BSU06480	purL	phosphoribosylformylglycinamidine synthase	112.504	332.999	-1.5655	4.2453e-28	-1.3791
BSU15490	pyrB	aspartate carbamoyltransferase	27.1764	79.479	-1.5482	4.6858e-07
BSU12610	xkdG	phage-like element PBSX protein XkdG	14.0265	40.5021	-1.5298	0.00078239
BSU30320	leuS	leucine--tRNA ligase	315.304	893.25	-1.5023	9.0475e-71
BSU23830	yqjL	hypothetical protein	92.6335	260.637	-1.4924	8.1558e-21	-1.4877
BSU25080	yqfX	hypothetical protein	11.6888	32.5373	-1.477	0.0045598
BSU38480	ywaC	GTP pyrophosphokinase YwaC	54.9372	152.01	-1.4683	3.9382e-12	-1.2244
BSU31930	ald	alanine dehydrogenase	393.035	1082.88	-1.4621	1.1578e-82	-2.3424
BSU15550	pyrF	orotidine 5'-phosphate decarboxylase	49.9695	137.097	-1.4561	6.9625e-11	-1.4366
BSU29570	sspA	small acid-soluble spore protein A	85.9124	234.201	-1.4468	5.3035e-18
BSU09230	yhcV	CBS domain-containing protein YhcV	21.0398	56.9402	-1.4363	9.147e-05
BSU15500	pyrC	dihydroorotase	90.0035	241.657	-1.4249	3.5076e-18	-1.0481
BSU15520	carB	carbamoyl-phosphate synthase pyrimidine-specific large chain	574.211	1537.89	-1.4213	6.8561e-113	-1.6967
BSU09510	yhdL	anti-sigma-M factor YhdL	50.8461	135.064	-1.4094	2.7878e-10
BSU15560	pyrE	orotate phosphoribosyltransferase	85.9124	224.033	-1.3828	3.078e-16	-1.1785
BSU15510	pyrAA	carbamoyl-phosphate synthase pyrimidine-specific small chain	137.635	349.267	-1.3435	5.1246e-24	-1.568
BSU06470	purQ	phosphoribosylformylglycinamidine synthase	31.5597	79.6485	-1.3356	7.3017e-06	-1.0119
BSU09520	sigM	RNA polymerase sigma factor SigM	20.4553	51.5173	-1.3326	0.0005311
BSU01140	ybaC	aminopeptidase YbaC	63.996	159.636	-1.3187	4.9339e-11	-1.7308
BSU35090	yvmA	MFS transporter	74.8081	184.547	-1.3027	1.8668e-12	-3.4636
BSU34890	hisH	imidazole glycerol phosphate synthase subunit HisH	19.5787	47.2807	-1.272	0.0016171	-6.0839
BSU28050	maf	septum formation protein Maf	53.4761	127.268	-1.2509	2.678e-08
BSU12650	xkdK	phage-like element PBSX protein XkdK	24.5464	58.2959	-1.2479	0.00042157
BSU02200	ybfG	hypothetical protein	46.4628	108.966	-1.2297	5.0244e-07
BSU27560	hisS	histidine--tRNA ligase	173.578	407.055	-1.2296	1.1471e-24
BSU06440	purB	adenylosuccinate lyase	93.5101	218.61	-1.2252	1.8188e-13	-1.2019
BSU15530	pyrK	dihydroorotate dehydrogenase B	109.29	255.214	-1.2235	1.3512e-15	-1.3531
BSU14700	nprE	bacillolysin	70.4248	162.178	-1.2034	6.7192e-10
BSU17460	glnA	glutamine synthetase	1945.01	4420.15	-1.1843	4.9774e-251	-1.5794
BSU12680	xkdO	phage-like element PBSX protein XkdO	34.1896	76.5981	-1.1638	9.1704e-05
BSU23270	ribE	riboflavin synthase	48.2162	107.61	-1.1582	2.061e-06
BSU36120	ywrB	transporter	32.1441	71.6837	-1.1571	0.00018378	-2.9839
BSU03640	ubiD	phenolic acid decarboxylase subunit C	35.9429	79.479	-1.1449	8.1004e-05	-2.4409
BSU22980	ypbG	hypothetical protein	43.2484	95.5782	-1.144	1.1626e-05	-1.8016
BSU15540	pyrD	dihydroorotate dehydrogenase B	94.679	207.086	-1.1291	1.9304e-11	-1.025
BSU30830	menF	menaquinone-specific isochorismate synthase	62.5349	136.589	-1.1271	1.0431e-07
BSU22610	tyrA	prephenate dehydrogenase	187.897	408.58	-1.1207	9.233e-22	-1.2141
BSU22310	recU	holliday junction resolvase RecU	49.6772	107.271	-1.1106	4.7851e-06
BSU16590	ylxS	ribosome maturation factor RimP	80.9447	167.431	-1.0486	1.9195e-08
BSU28040	radC	hypothetical protein	46.7551	96.4255	-1.0443	4.4453e-05
BSU27550	aspS	aspartate--tRNA ligase	623.596	1282.17	-1.0399	2.5472e-60
BSU36210	ywqH	hypothetical protein	28.3453	57.7875	-1.0277	0.0032537
BSU36230	ywqF	UDP-glucose 6-dehydrogenase YwqF	36.8196	74.3951	-1.0147	0.0006521
BSU10560	yhjM	NTD biosynthesis operon regulator NtdR	94.3868	46.9418	1.0077	0.0019608	1.45
BSU40150	yydI	peptide export ATP-binding protein YydI	153.707	75.5814	1.0241	2.3302e-05
BSU33410	yvgO	stress response protein YvgO	113.089	55.5845	1.0247	0.00041881	-2.3787
BSU35000	hprK	HPr kinase/phosphorylase	177.085	86.9355	1.0264	4.1531e-06
BSU07570	yflS	malate transporter YflS	555.801	269.788	1.0427	1.6923e-18
BSU35620	lytC	N-acetylmuramoyl-L-alanine amidase LytC	289.297	140.317	1.0439	6.2453e-10	1.325
BSU35350	yvyC	hypothetical protein	105.491	51.0089	1.0483	0.00051692
BSU03981	mtlA	PTS system-mannitol-specific transporter subunit EIICB	767.952	369.434	1.0557	6.9529e-26	-5.4254
BSU37480	ywhH	hypothetical protein	333.422	160.144	1.058	1.2356e-11	-1.51
BSU16060	rnhB	ribonuclease HII	116.303	55.5845	1.0651	0.00018101
BSU39880	yxbC	hypothetical protein	1800.95	859.696	1.0669	2.3974e-61	-1.8379
BSU33780	sdpI	immunity protein SdpI	121.855	57.957	1.0721	0.00010513
BSU28280	leuA	2-isopropylmalate synthase	2585.85	1226.93	1.0756	2.5155e-89	-2.173
BSU31230	tlpB	methyl-accepting chemotaxis protein TlpB	80.3603	38.1296	1.0756	0.0025605
BSU13680	motB	motility protein B	767.367	362.147	1.0833	4.4959e-27
BSU03990	mtlD	mannitol-1-phosphate 5-dehydrogenase	1192.25	561.268	1.0869	4.1408e-42	-5.6836
BSU36390	flhP	flagellar hook-basal body complex protein FlhP	255.984	120.32	1.0892	1.6009e-09
BSU28260	leuC	3-isopropylmalate dehydratase large subunit	2571.82	1194.73	1.1061	1.8453e-93	-1.5354
BSU10380	hemAT	heme-based aerotactic transducer HemAT	464.336	214.882	1.1116	2.0971e-17
BSU37800	yweA	hypothetical protein	1959.62	903.926	1.1163	2.2011e-72
BSU07750	yflA	transporter	133.836	61.6852	1.1175	1.8676e-05	-1.207
BSU28270	leuB	3-isopropylmalate dehydrogenase	1717.96	788.52	1.1235	3.0955e-64	-1.3911
BSU09370	lytF	peptidoglycan endopeptidase LytF	640.544	292.327	1.1317	1.5695e-24
BSU39260	bglH	aryl-phospho-beta-d-glucosidase BglH	181.176	81.6821	1.1493	1.5306e-07	-3.6503
BSU28900	ysbB	antiholin-like protein LrgB	112.797	49.9922	1.1739	4.4453e-05
BSU11570	yjbJ	murein lytic transglycosylase YjbJ	272.056	120.49	1.175	1.7755e-11	1.2043
BSU38400	epr	minor extracellular protease epr	456.738	201.663	1.1794	5.7027e-19
BSU28250	leuD	3-isopropylmalate dehydratase small subunit	1023.35	445.523	1.1997	4.2275e-43	-1.6762
BSU11940	yjcP	hypothetical protein	71.3015	31.0121	1.2011	0.0015201
BSU12080	ctaO	protoheme IX farnesyltransferase	108.413	47.1112	1.2024	4.3427e-05	1.8161
BSU12120	yjfB	hypothetical protein	63.996	27.6228	1.2121	0.0027952	1.3592
BSU14900	ctaD	cytochrome c oxidase subunit 1	1064.26	458.742	1.2141	9.842e-46	-1.1096
BSU31260	mcpB	methyl-accepting chemotaxis protein McpB	526.287	225.727	1.2213	4.1019e-23
BSU35430	flgM	negative regulator of flagellin synthesis	163.935	70.1585	1.2244	1.2609e-07
BSU35630	lytB	amidase enhancer	391.281	167.431	1.2246	2.063e-17	1.3263
BSU35420	yvyG	hypothetical protein	232.022	98.6286	1.2342	1.0347e-10
BSU36460	ywoF	hypothetical protein	273.809	116.083	1.238	1.3608e-12
BSU33690	yvaQ	sensory transducer protein YvaQ	133.252	56.4318	1.2396	2.0382e-06
BSU39910	yxnB	hypothetical protein	234.36	98.4591	1.2511	4.6738e-11	-1.0547
BSU35440	yvyF	hypothetical protein	130.33	54.5677	1.256	2.0239e-06	1.1522
BSU39890	yxbB	hypothetical protein	1005.53	420.442	1.258	5.9561e-46	-1.6071
BSU31240	mcpA	methyl-accepting chemotaxis protein McpA	954.972	395.362	1.2723	1.5994e-44
BSU13690	motA	motility protein A	335.175	138.453	1.2755	4.6259e-16	1.56
BSU02040	ybdN	hypothetical protein	277.9	113.033	1.2978	8.5318e-14
BSU40160	yydH	peptide zinc metalloprotease protein YydH	104.03	41.8578	1.3134	1.3097e-05
BSU14910	ctaE	cytochrome c oxidase subunit 3	321.149	128.624	1.3201	2.6653e-16	-1.2925
BSU35640	lytA	membrane-bound protein LytA	64.8726	25.9281	1.3231	0.00090727	1.3064
BSU14010	cheV	chemotaxis protein CheV	440.959	175.566	1.3286	2.0772e-22
BSU39270	bglP	PTS system-beta-glucoside-specific subunit EIIBCA	308.583	122.015	1.3386	4.6586e-16	-3.2037
BSU00400	yabE	hypothetical protein	74.8081	29.4869	1.3431	0.00024066	1.9312
BSU36400	flhO	flagellar hook-basal body complex protein FlhO	170.072	64.7356	1.3935	1.0473e-09
BSU09710	yheI	multidrug resistance ABC transporter ATP-binding/permease protein YheI	148.74	56.6013	1.3939	1.491e-08	2.857
BSU21330	yomK	hypothetical protein	68.0871	25.7587	1.4023	0.00029004
BSU12020	manA	mannose-6-phosphate isomerase ManA	151.662	57.1097	1.409	7.2888e-09	-7.0196
BSU35680	ggaB	minor teichoic acid biosynthesis protein GgaB	160.721	60.499	1.4096	2.278e-09
BSU09720	yheH	multidrug resistance ABC transporter ATP-binding/permease protein YheH	241.373	90.6637	1.4127	8.1169e-14	3.1822
BSU40140	yydJ	peptide export permease protein YydJ	131.206	48.9754	1.4217	7.5208e-08
Novel00007	-//-		246.633	92.0195	1.4224	2.9289e-14	-1.5038
BSU14930	ctaG	cytochrome c oxidase assembly factor CtaG	373.748	137.097	1.4469	6.5303e-22	-1.0051
BSU40340	rocD	ornithine aminotransferase	2599.87	948.495	1.4547	2.3261e-151	-3.2707
BSU39920	asnH	asparagine synthetase 2	1099.91	387.736	1.5042	1.1897e-67	-1.0572
BSU28890	yscB	hypothetical protein	176.208	61.3463	1.5222	1.6417e-11
BSU14920	ctaF	cytochrome c oxidase subunit 4B	122.732	42.0273	1.5461	2.2744e-08
BSU40330	rocE	amino acid permease RocE	2350.03	781.572	1.5882	1.6668e-157	-2.6153
BSU40320	argI	arginase	2262.94	728.53	1.6351	1.0472e-158	-2.562
BSU12010	manP	PTS system-mannose-specific transporter subunit EIIBCA	285.206	90.8332	1.6507	1.1403e-20	-7.689
BSU02700	estA	lipase EstA	53.4761	16.9465	1.6579	0.00023072
BSU37780	rocA	1-pyrroline-5-carboxylate dehydrogenase	4745.93	1427.74	1.733	0	-3.6663
BSU40170	yydG	peptide biosynthesis protein YydG	74.8081	22.3694	1.7417	2.7597e-06
BSU31250	tlpA	methyl-accepting chemotaxis protein TlpA	270.887	79.6485	1.766	9.6561e-22
BSU11990	yjdB	hypothetical protein	2556.04	745.815	1.777	1.8441e-203	-1.1525
BSU38850	yxkC	hypothetical protein	708.047	199.46	1.8277	6.414e-59
BSU39930	yxaM	MFS transporter	666.844	187.598	1.8297	1.4028e-55	-1.0647
BSU40660	yybF	MFS transporter	508.169	140.825	1.8514	3.6574e-43	-1.7277
BSU01960	skfF	bacteriocin-SkfA transport system permease SkfF	234.652	63.5493	1.8846	9.49e-21
BSU02050	ybdO	hypothetical protein	280.53	74.734	1.9083	4.1098e-25
BSU37790	rocG	catabolic NAD-specific glutamate dehydrogenase RocG	243.711	63.2104	1.9469	1.5698e-22	-3.2804
BSU07480	yfmG	hypothetical protein	1977.15	506.531	1.9647	3.2386e-182	-1.2796
BSU33760	sdpB	sporulation-delaying protein SdpB	319.395	81.0042	1.9793	5.6066e-30
BSU01980	skfH	thioredoxin	80.9447	20.3358	1.9929	4.1073e-08
BSU32550	yurJ	ABC transporter ATP-binding protein	117.764	28.3006	2.057	4.7064e-12
BSU01950	skfE	SkfA peptide export ATP-binding protein SkfE	185.851	44.0609	2.0766	6.695e-19
BSU33750	sdpA	sporulation-delaying protein SdpA	226.178	51.6868	2.1296	1.1799e-23
BSU01970	skfG	hypothetical protein	47.3395	10.6763	2.1486	1.8812e-05
BSU37770	rocB	arginine utilization protein RocB	1862.6	401.632	2.2134	3.658e-202	-4.546
BSU16610	ylxR	hypothetical protein	156.337	32.7067	2.257	8.1437e-18
BSU37760	rocC	amino acid permease RocC	1534.15	306.732	2.3224	2.5682e-177	-3.0719
BSU33770	spbC	killing factor SdpC	5344.69	999.674	2.4186	0	-1.0514
BSU32570	frlD	fructosamine kinase FrlD	90.5879	16.2686	2.4772	7.9289e-12
BSU15960	ylqB	hypothetical protein	793.375	133.03	2.5763	2.9052e-104
BSU32600	frlO	ABC transporter substrate-binding protein YurO	202.216	33.893	2.5768	7.8427e-27
BSU01935	skfC	sporulation-killing factor biosynthesis protein SkfC	372.287	56.6013	2.7175	3.6668e-52
BSU01910	skfA	sporulation-killing factor SkfA	195.495	28.9785	2.7541	5.607e-28
BSU32590	frlN	ABC transporter permease	80.068	11.3541	2.818	4.0089e-12
BSU32610	frlB	fructosamine deglycase FrlB	896.528	122.184	2.8753	2.4497e-133	-1.3804
BSU32580	frlM	ABC transporter permease	52.8917	6.60913	3.0005	1.0159e-08
BSU01920	skfB	hypothetical protein	284.914	29.8258	3.2559	3.9214e-48
BSU11190	argC	N-acetyl-gamma-glutamyl-phosphate reductase	31.8519	3.21983	3.3063	6.0186e-06	4.9454
BSU23980	artP	arginine-binding extracellular protein ArtP	120.102	8.81218	3.7686	3.1793e-23	5.5337
BSU40180	yydF	hypothetical protein	113.089	8.13432	3.7973	4.978e-22	1.6777
BSU29450	argG	argininosuccinate synthase	116.595	6.60913	4.1409	5.1511e-24	7.0917
Novel00006	-	hypothetical protein	585.607	1.18625	8.9474	1.1129e-107	-1.5038

## Sheet: S5
Table S5. cshA/ylxR/yqfO-regulated genes.
Gene	Description	Glucose-regulation
cotG	spore coat protein G	R
cgeA/B	spore maturation protein	R	R
sspB	small acid-soluble spore protein	R
cotU	hypothetical protein	R
bglH	aryl-phospho-beta-d-glucosidase	R
ctaD/E/G	cytochrome c oxidase subunits/ assembly factor		R
yczN	hypothetical protein	R
yvgO	stress response protein	R
yabE	hypothetical protein	R
rocE/rocF(argI)	amino acid permease/arginase	E	E
rocA	1-pyrroline-5-carboxylate dehydrogenase	E
manA	mannose-6-phosphate isomerase	E
mtlD	mannitol-1-phosphate 5-dehydrogenase	E
motA	motility protein A	E
lytC	N-acetylmuramoyl-L-alanine amidase	E
yjdB	hypothetical protein	E
yvmA	MFS transporter	E
ynzF/ynxB	hypothetical proteins		E
glnA	glutamine synthetase
cwlQ(yjbJ)	murein lytic transglycosylase
ctaO	protoheme IX farnesyltransferase
gltD(gltB)	glutamate synthase
bmrC/D(yheI/H)	multidrug resistance ABC transporter
yvyF	hypothetical protein
yflA	transporter
ywrB	transporter
ywhH	hypothetical protein
yybF	MFS transporter
BSU18979(yoyA)	pseudogene
Novel00003, ndh (partial)	NADH dehydrogenase
	Repressed with glucose.	R
	Enhanced with glucose.	E
